# Supplementary material for: Predicting Metabolism from Gene Expression in an Improved Whole-Genome Metabolic Network Model of Danio rerio
Source: Zebrafish. 2019 Aug 1;16(4):348–62. doi: 10.1089/zeb.2018.1712 (PMC6822484; doi:10.1089/zeb.2018.1712)
Supplement: Supplemental data [file Supp_Table1.xlsx]

## Sheet: Sheet1
Table S1
Estimation of the zebrafish biomass function coefficients based on Recon 2, iMM1415 and a human three tissue model.
Precursor metabolite	IMM1415 coefficient	Recon2 coefficient	Hepatocyte coefficient	Adipocyte coefficient	Myocyte coefficient	Resulting coefficient	Remark
accoa_c						0	Currency metabolite
adp_c	43.153	20.6508				31.9019
ala__L_c	-0.6	-0.505626				-0.5528
amp_c	-0.033					-0.033
arg__L_c	-0.377	-0.35926				-0.3681
asn__L_c	-0.2881	-0.279425				-0.2838
asp__L_c	-0.359	-0.352607				-0.3558
atp_c	-43.153	-20.7045				-31.9287
Cell						1
chsterol_c	-0.018	-0.020401				-0.0192
clpn_c	-0.003	-0.011658				-0.0073
coa_c						0	Currency metabolite
ctp_c		-0.039036				-0.039
cys__L_c	-0.145	-0.046571				-0.0958
dag_mem	-0.0003	-0.046571				-0.0958
datp_c		-0.013183				-0.0132	Similar values as iMM1415 damp_c (-0.0148)\end{tabular}
dctp_c		-0.009442				-0.0094	Similar values as iMM1415 dcmp_c (-0.0099) \end{tabular}
dgtp_c		-0.009898				-0.0099	Similar values as iMM1415 dgmp_c (-0.0099) \end{tabular}
dttp_c		-0.013091				-0.0131	Similar values as iMM1415 dtmp_c (-0.0148)\end{tabular}
gdp_c						0	Currency metabolite
gln__L_c	-0.322	-0.325996				-0.324
glu__L_c	-0.386	-0.385872				-0.3859
gly_c	-0.538	-0.538891				-0.5384
gtp_c		-0.036117				-0.0361
h_c	43.153	20.6508				31.9019
h2o_c	-43.153	-20.6508				-31.9019
his__L_c	-0.143	-0.126406				-0.1347
ile__L_c	-0.324	-0.286078				-0.305
leu__L_c	-0.564	-0.545544				-0.5548
lpchol_mem						-0.9579	LPCs are present as minor phospholipids in the cell membrane ($\leq$ 3\%) (Wikipedia) Taken as 3\% of pchol\end{tabular}
lys__L_c	-0.57	-0.592114				-0.5811
mag_c						-0.0003	Set equal to tag_c
met__L_c	-0.138	-0.153018				-0.1455
o2_c						0	Currency metabolite
pa_mem			-2.1e-05			-5.25e-06	Since only present in human liver, estimated at 0.25 times the liver coefficient \end{tabular}
pail_mem	-0.01	-0.023315				-0.0167
pchol_c	-0.069	-0.154463				-0.1117
pe_mem	-0.026	-0.055374				-0.0407
pglyc_c	-0.001	-0.002914				-0.002
phe__L_c	-0.219	-0.259466				-0.2392
pi_c	43.153	20.6508				31.9019
ppi_c			0.1431	0.000891	0.0705	0.0715
pro__L_c	-0.313	-0.412484				-0.3627
prpp_c						0	Currency metabolite
ps_mem	-0.003	-0.005829				-0.0044
ser__L_c	-0.43	-0.392525				-0.4113
sphmyln_mem	-0.008	-0.017486				-0.0127
tag_mem			-2.1e-05	-0.000815	-6.9e-05	-0.000302
thr__L_c	-0.386	-0.31269				-0.3493
trp__L_c	-0.044	-0.013306				-0.0287
tyr__L_c	-0.182	-0.159671				-0.1708
utp_c		-0.053446				-0.0534
val__L_c	-0.416	-0.352607				-0.3843
xolest_hs_mem			-1.6e-05	0	-3e-06	-6.33e-06
