# Supplementary material for: Predicting Metabolism from Gene Expression in an Improved Whole-Genome Metabolic Network Model of Danio rerio
Source: Zebrafish. 2019 Aug 1;16(4):348–62. doi: 10.1089/zeb.2018.1712 (PMC6822484; doi:10.1089/zeb.2018.1712)
Supplement: Supplemental data [file Supp_Table2.xlsx]

## Sheet: Sheet1
Table S2
Maximized efflux of metabolites out of the original ZebraGEM model. For all exchange reactions, the upper bound was set to 10. In turn, each exchange reaction was then optimized to give the maximal efflux of the corresponding metabolite, i.e. the model was optimized to produce as much of the given metabolite as possible. Imbalanced reactions make it possible to reach high effluxes of water, CO2, …
Exchange reaction optimized	Maximal flux (efflux of metabolite)
EX_h2o_g	-1000
EX_h2o_c	-1000
EX_h2o_r	-1000
EX_h2o_e	-1000
EX_h2o_l	-1000
EX_h2o_m	-1000
EX_h2o_n	-1000
EX_h2o_p	-1000
EX_co2_c	-1000
EX_co2_m	-1000
EX_gal_e	-1000
EX_thr_e	-1000
EX_malt_e	-1000
EX_glc_bD_c	-1000
EX_glc_A_c	-1000
EX_glc_A_e	-1000
EX_dextrin_e	-1000
EX_starch_e	-999.011
EX_o2_c	-867.255
EX_o2_r	-867.255
EX_o2_m	-867.255
EX_o2_p	-867.255
EX_glc_e	-825.833
EX_his_e	-700
EX_arg_e	-471.429
EX_retinal_c	-10
EX_retinol_e	-10
EX_lnlc_mem	-10
EX_fru_e	-10
EX_lnlnca_mem	-10
