# Supplementary material for: Predicting Metabolism from Gene Expression in an Improved Whole-Genome Metabolic Network Model of Danio rerio
Source: Zebrafish. 2019 Aug 1;16(4):348–62. doi: 10.1089/zeb.2018.1712 (PMC6822484; doi:10.1089/zeb.2018.1712)
Supplement: Supplemental data [file Supp_Table3.xlsx]

## Sheet: Sheet1
Table S3
A) Results of single gene knock out experiments. Listed are genes that caused a suboptimal growth rate when knocked out in the first part and in the second part genes without phenotype in the model, but mentioned in the genetic screens of zebrafish. Literature references are: 1= Amsterdam et al., 2004, 2= Golling et al., 2002, 3=Amsterdam et al., 1999, 4=Driever et al., 1996, 5=Brockerhoff et al.…
	Single knockouts
	No/reduced growth
	Gene name	Flux phenotype	Growth rate fraction	Mentioned in	Involved subsystems	Reactions statuses ZebraGEM 2.0	Diseases associated with human homologs
	paics	lethal	0	1	Purine synthesis	present
	tyms	lethal	0	1	Nucleotide interconversion	present
	pah	lethal	0	6	Tetrahydrobiopterin metabolism	present	Phenylketonuria; [Hyperphenylalaninemia, non-PKU mild]
	uqcrb	lethal	0	*	Oxidative phosphorylation	added	Mitochondrial complex III deficiency, nuclear type 3
	hsd17b4	lethal	0	*	Phenylalanine metabolism, Tryptophan metabolism, Bile acid synthesis, Fatty acid synthesis, Fatty acid oxidation, Valine, leucine, and isoleucine metabolism, Cholesterol metabolism	added, present	D-bifunctional protein deficiency; Perrault syndrome 1
	dhfr	lethal	0	*	Folate metabolism	present	Megaloblastic anemia due to dihydrofolate reductase deficiency
	fh	lethal	0	*	Citric acid cycle	present	Fumarase deficiency; Leiomyomatosis and renal cell cancer
	gmps	lethal	0	*	Bile acid synthesis, Miscellaneous, Nucleotide interconversion	present
	sptlc3	lethal	0	*	Sphingolipid metabolism	present
	cad	lethal	0	1, *	Pyrimidine synthesis, Glutamate metabolism	present	Epileptic encephalopathy, early infantile, 50
	cdipt	lethal	0	1, *	Glycerophospholipid metabolism	present
	rrm1	lethal	0	1,2,3	Glutathione metabolism, Nucleotide interconversion	present
	abat	lethal	0		beta-Alanine metabolism, Pyrimidine catabolism, Glutamate metabolism	present	GABA-transaminase deficiency
	acacb	lethal	0		Fatty acid oxidation, Biotin metabolism	added, present
	adsl	lethal	0		Purine synthesis, Nucleotide interconversion	present	Adenylosuccinase deficiency
	aldh6a1	lethal	0		Valine, leucine, and isoleucine metabolism, Propanoate metabolism	present	Methylmalonate semialdehyde dehydrogenase deficiency
	asns	lethal	0		Alanine and aspartate metabolism, Glutamate metabolism	present	Asparagine synthetase deficiency
	atic	lethal	0		Purine synthesis	present	AICA-ribosiduria due to ATIC deficiency
	cmpk	lethal	0		Nucleotide interconversion	present
	cox4i1	lethal	0		Oxidative phosphorylation	added
	cox6a1	lethal	0		Oxidative phosphorylation	added	Charcot-Marie-Tooth disease, recessive intermediate D
	cox6a2	lethal	0		Oxidative phosphorylation	added
	cox6b1	lethal	0		Oxidative phosphorylation	added	Mitochondrial complex IV deficiency
	cox6c	lethal	0		Oxidative phosphorylation	added
	cox7b	lethal	0		Oxidative phosphorylation	added
	cox7c	lethal	0		Oxidative phosphorylation	added
	cox8a	lethal	0		Oxidative phosphorylation	added	?Mitochondrial complex IV deficiency
	crls1	lethal	0		Glycerophospholipid metabolism	present
	cth	lethal	0		Methionine and cysteine metabolism, Selenoamino acid metabolism	present	Cystathioninuria; Homocysteine, total plasma, elevated
	ctps1a	lethal	0		Pyrimidine synthesis, Nucleotide interconversion	present	Immunodeficiency 24
	cyc1	lethal	0		Oxidative phosphorylation	added	Mitochondrial complex III deficiency, nuclear type 6
	cyp51	lethal	0		Steroid metabolism, Cholesterol metabolism	present
	CYTB	lethal	0		Oxidative phosphorylation	added
	dhcr24	lethal	0		Steroid metabolism, Cholesterol metabolism	present	Desmosterolosis
	dhcr7	lethal	0		Steroid metabolism, Cholesterol metabolism	present	Smith-Lemli-Opitz syndrome
	dhodh	lethal	0		Pyrimidine synthesis	present	Miller syndrome
	dtymk	lethal	0		Nucleotide interconversion	present
	ebp	lethal	0		Steroid metabolism, Cholesterol metabolism	present	Chondrodysplasia punctata, X-linked dominant; MEND syndrome
	fasn	lethal	0		Fatty acid synthesis, Fatty acid oxidation	added, present
	fdft1	lethal	0		Steroid metabolism, Cholesterol metabolism	present	Squalene synthase deficiency
	gart	lethal	0		Purine synthesis	present
	idi1	lethal	0		Cholesterol metabolism, Squalene and cholesterol synthesis	added, present
	kdsr	lethal	0		Sphingolipid metabolism	present	Erythrokeratodermia variabilis et progressiva 4
	lss	lethal	0		Cholesterol metabolism	present	Cataract 44; Hypotrichosis 14
	mcee	lethal	0		Valine, leucine, and isoleucine metabolism	present	Methylmalonyl-CoA epimerase deficiency
	mut	lethal	0		Valine, leucine, and isoleucine metabolism	present	Methylmalonic aciduria, mut(0) type
	mvda	lethal	0		Cholesterol metabolism	present	Porokeratosis 7, multiple types
	mvk	lethal	0		Squalene and cholesterol synthesis	present	Hyper-IgD syndrome; Mevalonic aciduria; Porokeratosis 3, multiple types
	nsdhl	lethal	0		Cholesterol metabolism	added, present	CHILD syndrome; CK syndrome
	pfas	lethal	0		Purine synthesis	present
	pisd	lethal	0		Glycerophospholipid metabolism	present
	pmvk	lethal	0		Squalene and cholesterol synthesis	present	Porokeratosis 1, multiple types
	ppat	lethal	0		Purine synthesis	present
	rpia	lethal	0		Pentose phosphate pathway	present	?Ribose 5-phosphate isomerase deficiency
	sc5d	lethal	0		Steroid metabolism, Cholesterol metabolism	present	Lathosterolosis
	sdha	lethal	0		Citric acid cycle	present	Cardiomyopathy, dilated, 1GG; Leigh syndrome; Mitochondrial respiratory chain complex II deficiency; Paragangliomas 5
	sdhb	lethal	0		Citric acid cycle	present	Gastrointestinal stromal tumor; Paraganglioma and gastric stromal sarcoma; Paragangliomas 4; Pheochromocytoma
	sdhc	lethal	0		Citric acid cycle	present	Gastrointestinal stromal tumor; Paraganglioma and gastric stromal sarcoma; Paragangliomas 3
	sgms2	lethal	0		Sphingolipid metabolism	present
	si:ch1073-325m22.2	lethal	0		Oxidative phosphorylation	added
	slc25a20	lethal	0		Transport, mitochondrial, Fatty acid oxidation	added, present	Carnitine-acylcarnitine translocase deficiency
	slc27a4	lethal	0		Transport, extracellular	added	Ichthyosis prematurity syndrome
	soat1	lethal	0		Cholesterol metabolism	present
	sptlc1	lethal	0		Sphingolipid metabolism	present	Neuropathy, hereditary sensory and autonomic, type IA
	sqlea	lethal	0		Cholesterol metabolism	present
	tm7sf2	lethal	0		Steroid metabolism, Cholesterol metabolism	present
	txnrd1	lethal	0		Selenoamino acid metabolism, Nucleotide interconversion	present
	umps	lethal	0		Pyrimidine synthesis, Miscellaneous	present	Orotic aciduria
	uqcr10	lethal	0		Oxidative phosphorylation	added
	uqcrc1	lethal	0		Oxidative phosphorylation	added
	uqcrc2b	lethal	0		Oxidative phosphorylation	added	Mitochondrial complex III deficiency, nuclear type 5
	uqcrfs1	lethal	0		Oxidative phosphorylation	added
	uqcrh	lethal	0		Oxidative phosphorylation	added
	uqcrq	lethal	0		Oxidative phosphorylation	added	Mitochondrial complex III deficiency, nuclear type 4
	hmgcs1	reduced	0.404		Cholesterol metabolism	present
	atp5o	reduced	0.509	1	Oxidative phosphorylation	added
	atp5a1	reduced	0.509		Oxidative phosphorylation	added
	atp5c1	reduced	0.509		Oxidative phosphorylation	added
	atp5d	reduced	0.509		Oxidative phosphorylation	added
	atp5e	reduced	0.509		Oxidative phosphorylation	added
	atp5f1	reduced	0.509		Oxidative phosphorylation	added
	atp5h	reduced	0.509		Oxidative phosphorylation	added
	atp5l	reduced	0.509		Oxidative phosphorylation	added
	atp5s	reduced	0.509		Oxidative phosphorylation	added
	ATP6	reduced	0.509		Oxidative phosphorylation	added
	ATP8	reduced	0.509		Oxidative phosphorylation	added
	pgk1	reduced	0.647	*	Glycolysis/gluconeogenesis	present	Phosphoglycerate kinase 1 deficiency
	aclya	reduced	0.813	*	Citric acid cycle	present
	slc25a1b	reduced	0.813		Transport, mitochondrial	present	Combined D-2- and L-2-hydroxyglutaric aciduria; ?Myasthenic syndrome, congenital, 23, presynaptic
	gde1	reduced	0.827		Glycerophospholipid metabolism	added
	cs	reduced	0.831		Citric acid cycle	present
	cept1b	reduced	0.872		Glycerophospholipid metabolism	present
	dbt	reduced	0.89	*	Valine, leucine, and isoleucine metabolism, Propanoate metabolism	added, present	Maple syrup urine disease, type II
	dldh	reduced	0.89	*	Propanoate metabolism, Glycine, serine, alanine and threonine metabolism, Glycolysis/gluconeogenesis, Lysine metabolism, Citric acid cycle, Valine, leucine, and isoleucine metabolism	added, present	Dihydrolipoamide dehydrogenase deficiency
	bckdha	reduced	0.89		Valine, leucine, and isoleucine metabolism, Propanoate metabolism	added, present	Maple syrup urine disease, type Ia
	bckdhb	reduced	0.89		Valine, leucine, and isoleucine metabolism, Propanoate metabolism	added, present	Maple syrup urine disease, type Ib
	hibch	reduced	0.89		Valine, leucine, and isoleucine metabolism, beta-Alanine metabolism	present	3-hydroxyisobutryl-CoA hydrolase deficiency
	cps1	reduced	0.91	*	Glutamate metabolism	present	Carbamoylphosphate synthetase I deficiency; {Pulmonary hypertension, neonatal, susceptibility to}; {Venoocclusive disease after bone marrow transplantation}
	asl	reduced	0.91		Alanine and aspartate metabolism	present	Argininosuccinic aciduria
	ass1	reduced	0.91		Alanine and aspartate metabolism	present	Citrullinemia
	otc	reduced	0.91		Urea cycle	present	Ornithine transcarbamylase deficiency
	slc25a15a	reduced	0.91		Transport, mitochondrial	present	Hyperornithinemia-hyperammonemia-homocitrullinemia syndrome
	bcat1	reduced	0.934		Valine, leucine, and isoleucine metabolism	present	?Hyperleucinemia-isoleucinemia or hypervalinemia
	cds1	reduced	0.947	*	Glycerophospholipid metabolism	present
	si:ch1073-100f3.2	reduced	0.961		Transport, mitochondrial	present
	slc5a1	reduced	0.967		Transport, extracellular	present	Glucose/galactose malabsorption
	arg1	reduced	0.968		Urea cycle	present	Argininemia
	hal	reduced	0.97	*	Histidine metabolism	present	[Histidinemia]
	ftcd	reduced	0.97		Folate metabolism, Histidine metabolism	added, present	Glutamate formiminotransferase deficiency
	khk	reduced	0.97		Fructose and mannose metabolism	present	[Fructosuria]
	si	reduced	0.97		Galactose metabolism, Starch and sucrose metabolism	added, present	Sucrase-isomaltase deficiency, congenital
	si:ch73-71d17.1	reduced	0.97		Histidine metabolism	present
	uroc1	reduced	0.97		Histidine metabolism	present	?Urocanase deficiency
	phgdh	reduced	0.977		Glycine, serine, alanine and threonine metabolism	present	Neu-Laxova syndrome 1; Phosphoglycerate dehydrogenase deficiency
	psat1	reduced	0.977		Glycine, serine, alanine and threonine metabolism, Vitamin B6 metabolism	present	Neu-Laxova syndrome 2; ?Phosphoserine aminotransferase deficiency
	psph	reduced	0.977		Glycine, serine, alanine and threonine metabolism	present	Phosphoserine phosphatase deficiency
	aco2	reduced	0.978		Citric acid cycle	present	Infantile cerebellar-retinal degeneration; ?Optic atrophy 9
	idh2	reduced	0.978		Citric acid cycle, Miscellaneous	present	D-2-hydroxyglutaric aciduria 2
	bcat2	reduced	0.979		Valine, leucine, and isoleucine metabolism	present	?Hypervalinemia or hyperleucine-isoleucinemia
	mthfd1b	reduced	0.983		Folate metabolism	present	Combined immunodeficiency and megaloblastic anemia with or without hyperhomocysteinemia; {Neural tube defects, folate-sensitive, susceptibility to}
	mthfd2	reduced	0.983		Folate metabolism	added, present
	rpe	reduced	0.987	*	Pentose phosphate pathway	present
	taldo1	reduced	0.987		Pentose phosphate pathway	present	Transaldolase deficiency
	oat	reduced	0.993		Urea cycle	present	Gyrate atrophy of choroid and retina with or without ornithinemia
	aldh4a1	reduced	0.994		Arginine and Proline Metabolism, Glutamate metabolism, Urea cycle	present	Hyperprolinemia, type II
	shmt1	reduced	0.994		Glycine, serine, alanine and threonine metabolism	present
	aacs	reduced	0.996		Propanoate metabolism	present
	fah	reduced	0.996		Tyrosine metabolism	present	Tyrosinemia, type I
	got1	reduced	0.996		Methionine and cysteine metabolism, Phenylalanine metabolism, Arginine and Proline Metabolism, Alanine and aspartate metabolism, Tyrosine metabolism	present	Aspartate aminotransferase, serum level of, QTL1
	gstz1	reduced	0.996		Tyrosine metabolism	present	[Maleylacetoacetate isomerase deficiency]
	hgd	reduced	0.996		Tyrosine metabolism	present	Alkaptonuria
	lpl	reduced	0.996		Triacylglycerol synthesis	present	Combined hyperlipidemia, familial; [High density lipoprotein cholesterol level QTL 11]; Lipoprotein lipase deficiency
	sod2	reduced	0.998	*	ROS detoxification	added	{Microvascular complications of diabetes 6}
	COX1	reduced	0.998		Oxidative phosphorylation	added
	COX2	reduced	0.998		Oxidative phosphorylation	added
	COX3	reduced	0.998		Oxidative phosphorylation	added
	cox4i2	reduced	0.998		Oxidative phosphorylation	added	Exocrine pancreatic insufficiency, dyserythropoietic anemia, and calvarial hyperostosis
	cox6b2	reduced	0.998		Oxidative phosphorylation	added
	cox7a1	reduced	0.998		Oxidative phosphorylation	added
	gnmt	reduced	0.999		Glycine, serine, alanine and threonine metabolism	present	Glycine N-methyltransferase deficiency
	ldhd	reduced	0.999		Pyruvate metabolism	added, present
	sardh	reduced	0.999		Urea cycle	present	[Sarcosinemia]
	slc16a1b	reduced	0.999		Transport, mitochondrial, Transport, extracellular	present	Erythrocyte lactate transporter defect; Hyperinsulinemic hypoglycemia, familial, 7; Monocarboxylate transporter 1 deficiency
	bdh2	reduced	1	*	Butanoate metabolism	present
	aqp8a.1	reduced	1		Transport, mitochondrial	present
	bdh1	reduced	1		Butanoate metabolism	present
	Normal growth, mentioned in genetic screens					Reactions statuses ZebraGEM 2.0	Remark
	adssl	normal	1	1,2,3,*	Nucleotide interconversion	present	At expense of biomass
	atp1a1a.1	normal	1	1,4,*	Transport, extracellular	present	Blocked reaction
	atp6ap1b	normal	1	1,3,*	Transport, lysosomal	present	At expense of biomass
	atp6v0ca	normal	1	1,2,*	Transport, lysosomal	present	At expense of biomass
	atp6v0d1	normal	1	1,*	Transport, lysosomal	present	At expense of biomass
	atp6v1e1b	normal	1	1,2	Transport, lysosomal	present	At expense of biomass
	atp6v1f	normal	1	1,*	Transport, lysosomal	present	At expense of biomass
	atp6v1h	normal	1	1,2,*	Transport, lysosomal	present	At expense of biomass
	b3gat3	normal	1	1,2	Chondroitin synthesis	present	Blocked reaction
	b4galt7	normal	1	1	Chondroitin synthesis	present	Blocked reaction
	dlat	normal	1	5	Glycolysis/gluconeogenesis, Miscellaneous	present	At expense of biomass
	dlst	normal	1	1,*	Lysine metabolism, Miscellaneous, Citric acid cycle	present	At expense of biomass
	dnmt1	normal	1	8,*	Methionine and cysteine metabolism	present	Blocked reaction
	fech	normal	1	4,*	Heme synthesis	present	Blocked reaction
	kars	normal	1	1	Lysine metabolism	present	Blocked reaction
	lclat1	normal	1	4,*	Glycerophospholipid metabolism	present	Blocked reaction
	LOC100330864	normal	1	2	Glutathione metabolism, Nucleotide interconversion	present	Unknown
	mars	normal	1	1,*	Methionine and cysteine metabolism, Selenoamino acid metabolism	present	Blocked reaction
	odc1	normal	1	1,2	Urea cycle	present	Blocked reaction
	plcg1	normal	1	1,7,*	Inositol phosphate metabolism	present	At expense of biomass
	qars	normal	1	1	Glutamate metabolism	present	Blocked reaction
	rrm2	normal	1	1,2,3	Glutathione metabolism, Nucleotide interconversion	present	Redundant
	sars	normal	1	1,*	Glycine, serine, alanine and threonine metabolism	present	Blocked reaction
	slc25a5	normal	1	1,2	Transport, mitochondrial	present	Redundant
	slc35d1a	normal	1	1	Transport, endoplasmic reticular	present	Blocked reaction
	synj1	normal	1	6	Inositol phosphate metabolism	present	Unknown
	ugdh	normal	1	4,*	Starch and sucrose metabolism	present	Blocked reaction
	uxs1	normal	1	1,2	Nucleotide sugar metabolism	present	Blocked reaction
	vars	normal	1	1,2	Valine, leucine, and isoleucine metabolism	present	Blocked reaction
B) Results of double knock-out experiments. First listed are gene pairs with genes without a single KO phenotype in the model. Second are gene pairs with at least one gene with a non-lethal single KO phenotype that result in lethal double Kos. Bold faced genes do appear in the monogenetic knockdown abnormal phenotype search in ZFIN. Italic genes are found in the genetic screens.
Double knockouts without single KO phenotype
Gene 1	Gene 2	Phenotype	Growth rate fraction		subsystems	Reactions statuses ZebraGEM 2.0
rrm2	LOC100330864	lethal	0		Glutathione metabolism, Nucleotide interconversion	present
cbsb	cbsa	lethal	0		Glycine, serine, alanine and threonine metabolism, Methionine and cysteine metabolism	present
suclg2	suclg1	lethal	0		Citric acid cycle	present
adkb	adka	lethal	0		Nucleotide interconversion	present
cox5ab	cox5aa	lethal	0		Oxidative phosphorylation	added
degs1	degs2	lethal	0		Sphingolipid metabolism	added, present
nmnat2	si:ch211-168k14.2	lethal	0		Glycerophospholipid metabolism, NAD metabolism	added, present
ggps1	fdps	lethal	0		Cholesterol metabolism	present
guk1b	guk1a	lethal	0		Nucleotide interconversion	present
ptdss1a	pcyt2	lethal	0		Glycerophospholipid metabolism	present
ptdss1a	ptdss2	lethal	0		Glycerophospholipid metabolism	present
gpt2l	si:ch211-217a12.1	lethal	0		Glutamate metabolism	present
pccb	pcca	lethal	0		Valine, leucine, and isoleucine metabolism	present
msmo1	faxdc2	lethal	0		Cholesterol metabolism	present
sdhda	sdhdb	lethal	0		Citric acid cycle	present
coasy	si:ch211-168k14.2	lethal	0		CoA synthesis, Glycerophospholipid metabolism	present
cratb	crata	lethal	0		Fatty acid oxidation	added
hmgcrb	hmgcra	lethal	0		Squalene and cholesterol synthesis	present
sptlc2a	sptlc2b	lethal	0		Sphingolipid metabolism	present
cox7a2a	cox7a2b	lethal	0		Oxidative phosphorylation	added
slc16a10	slc6a14	lethal	0		Transport, extracellular	present
cox5b2	cox5b1	lethal	0		Oxidative phosphorylation	added
atp5ia	atp5ib	reduced	0.509427		Oxidative phosphorylation	added
atp5j2	atp5j	reduced	0.509427		Oxidative phosphorylation	added
atp5b	zgc:163069	reduced	0.509427		Oxidative phosphorylation	added
zgc:163069	atp5b	reduced	0.509427		Oxidative phosphorylation	added
gapdh	gapdhs	reduced	0.646627		Glycolysis/gluconeogenesis	present
tpi1a	tpi1b	reduced	0.672514		Glycolysis/gluconeogenesis	present
gad1b	gad2	reduced	0.716969		Glutamate metabolism, Taurine and hypotaurine metabolism, beta-Alanine metabolism	present
pgm1	pgm2	reduced	0.744046		Glycolysis/gluconeogenesis, Pentose phosphate pathway	present
prps1a	prps1b	reduced	0.756006		Pentose phosphate pathway	present
nme6	nme4	reduced	0.818005		Nucleotide interconversion	present
slc25a12	mdh2	reduced	0.831099		Transport, mitochondrial, Citric acid cycle	present
chka	chkb	reduced	0.872395		Glycerophospholipid metabolism	present
acat2	acat1	reduced	0.912773		Fatty acid oxidation, Valine, leucine, and isoleucine metabolism, Tryptophan metabolism	present
ckma	ckbb	reduced	0.917686		Urea cycle	present
ckmt1	ckmt2b	reduced	0.917686		Urea cycle	present
si:dkey-180p18.9	akr1a1b	reduced	0.969726		Pyruvate metabolism, Galactose metabolism, Glycolysis/gluconeogenesis, Pentose phosphate pathway, Glycerophospholipid metabolism, Fructose and mannose metabolism	added, present
slc2a11a	slc5a9	reduced	0.969726		Transport, extracellular	present
cat	prdx6	reduced	0.973662		Phenylalanine metabolism, ROS detoxification, Glutathione metabolism, Tryptophan metabolism, Miscellaneous	added, present
lipf	rpe65c	reduced	0.984643		Steroid metabolism, Vitamin A metabolism, Transport, extracellular	added, present
lcat	rpe65c	reduced	0.984643		Vitamin A metabolism, Fatty acid oxidation	added, present
tktb	tkta	reduced	0.986886		Pentose phosphate pathway	present
hpda	hpdb	reduced	0.996009		Phenylalanine metabolism, Tyrosine metabolism	present
Lethal double KO with non-lethal genes
Gene 1	Gene 2	Phenotype	Growth rate fraction		Subsystems	Reactions statuses ZebraGEM 2.0
mthfd1b	mthfd1l	lethal	0		Folate metabolism	added, present
phgdh	shmt1	lethal	0		Glycine, serine, alanine and threonine metabolism	present
cs	ldhd	lethal	0		Pyruvate metabolism, Citric acid cycle	added, present
cs	gcat	lethal	0		Glycine, serine, alanine and threonine metabolism, Citric acid cycle	present
cs	hagh	lethal	0		Pyruvate metabolism, Citric acid cycle	present
cs	mao	lethal	0		Phenylalanine metabolism, Arginine and Proline Metabolism, Citric acid cycle, Glycine, serine, alanine and threonine metabolism, Tyrosine metabolism, Tryptophan metabolism, Miscellaneous, Histidine metabolism	present
cs	glo1	lethal	0		Pyruvate metabolism, Citric acid cycle	present
taldo1	pgd	lethal	0		Pentose phosphate pathway	present
taldo1	pgls	lethal	0		Pentose phosphate pathway	present
taldo1	g6pd	lethal	0		Pentose phosphate pathway	present
psat1	shmt1	lethal	0		Glycine, serine, alanine and threonine metabolism, Vitamin B6 metabolism	present
rpe	pgd	lethal	0		Pentose phosphate pathway	present
rpe	pgls	lethal	0		Pentose phosphate pathway	present
rpe	g6pd	lethal	0		Pentose phosphate pathway	present
aacs	hmgcs1	lethal	0		Cholesterol metabolism, Propanoate metabolism	present
shmt1	psph	lethal	0		Glycine, serine, alanine and threonine metabolism	present
hmgcs1	bckdhb	lethal	0		Valine, leucine, and isoleucine metabolism, Cholesterol metabolism, Propanoate metabolism	added, present
hmgcs1	bckdha	lethal	0		Valine, leucine, and isoleucine metabolism, Cholesterol metabolism, Propanoate metabolism	added, present
hmgcs1	auh	lethal	0		Valine, leucine, and isoleucine metabolism, Cholesterol metabolism	present
hmgcs1	dbt	lethal	0		Valine, leucine, and isoleucine metabolism, Cholesterol metabolism, Propanoate metabolism	added, present
hmgcs1	dldh	lethal	0		Valine, leucine, and isoleucine metabolism, Lysine metabolism, Citric acid cycle, Propanoate metabolism, Glycine, serine, alanine and threonine metabolism, Glycolysis/gluconeogenesis, Cholesterol metabolism	added, present
hmgcs1	mccc1	lethal	0		Valine, leucine, and isoleucine metabolism, Cholesterol metabolism	present
hmgcs1	mccc2	lethal	0		Valine, leucine, and isoleucine metabolism, Cholesterol metabolism	present
gnmt	pemt	lethal	0		Glycine, serine, alanine and threonine metabolism, Glycerophospholipid metabolism	present
got1	slc25a12	lethal	0		Methionine and cysteine metabolism, Phenylalanine metabolism, Alanine and aspartate metabolism, Transport, mitochondrial, Tyrosine metabolism, Arginine and Proline Metabolism	present
cept1b	mtr	lethal	0		Methionine and cysteine metabolism, Selenoamino acid metabolism, Glycerophospholipid metabolism	present
cept1b	mthfr	lethal	0		Glycerophospholipid metabolism, Folate metabolism	present
cept1b	pcyt2	lethal	0		Glycerophospholipid metabolism	present
cept1b	pemt	lethal	0		Glycerophospholipid metabolism	present
cept1b	si:ch211-197l9.4	lethal	0		Glycerophospholipid metabolism	present
cept1b	ptdss2	lethal	0		Glycerophospholipid metabolism	present
cds1	cmpk2	lethal	0		Glycerophospholipid metabolism, Nucleotide interconversion	present
cds1	cds2	lethal	0		Glycerophospholipid metabolism	present
cds1	pemt	lethal	0		Glycerophospholipid metabolism	present
cds1	slc29a1a	lethal	0		Transport, mitochondrial, Glycerophospholipid metabolism, Transport, extracellular	present
cds1	slc25a26	lethal	0		Transport, mitochondrial, Glycerophospholipid metabolism	present
