# Supplementary material for: Predicting Metabolism from Gene Expression in an Improved Whole-Genome Metabolic Network Model of Danio rerio
Source: Zebrafish. 2019 Aug 1;16(4):348–62. doi: 10.1089/zeb.2018.1712 (PMC6822484; doi:10.1089/zeb.2018.1712)
Supplement: Supplemental data [file Supp_Table4.xlsx]

## Sheet: Sheet1
Table S4
Metabolic function test, according to Supplementary table 4 of Bekaert,2012, and the performance of the original ZebraGEM and the updated model
Starting metabolite}	End metabolite}	Result original ZebraGEM	Result updated ZebraGEM
(5Z,8Z,11Z,14Z)-Icosatetraenoic acid(c)	Malonyl-CoA(m)	failed	failed
(S)-3-Hydroxy-3-methylglutaryl-CoA(p)	Cholesterol(mem)	failed	failed
Glycolate(c)	Glycine(c)	failed	failed
Hydroxyproline(m)	Glyoxylate(m)	failed	failed
L-Selenomethionine(c)	Selenophosphoric acid(c)	failed	failed
L-Tryptophan(c)	Acetyl-CoA(c)	failed	failed
myo-Inositol(c)	D-Xylulose 5-phosphate(c)	failed	failed
UDP-glucuronate(c)	D-Xylulose 5-phosphate(c)	failed	failed
(S)-3-Hydroxy-3-methylglutaryl-CoA(m)	Cholesterol(mem)	failed	success
1H-Imidazole-4-ethanamine(c)	Imidazole-4-acetate(c)	failed	success
3-Sulfino-L-alanine(c)	Sulfate(c)	failed	success
D-Alanine(c)	Pyruvate(c)	failed	success
D-Glyceraldehyde 3-phosphate(c)	Methylglyoxal(c)	failed	success
Dimethylallyl diphosphate(c)	Geranylgeranyl diphosphate(c)	failed	success
Glycerone phosphate(c)	Methylglyoxal(c)	failed	success
Heme(c)	Bilirubin(c)	failed	success
L-Adrenaline(c)	3,4-Dihydroxyphenylethyleneglycol(c)	failed	success
L-Alanine(c)	D-Alanine(c)	failed	success
L-Arginine(c)	Creatine(c)	failed	success
L-Arginine(c)	Phosphocreatine(c)	failed	success
L-Isoleucine(m)	Acetyl-CoA(m)	failed	success
L-Leucine(m)	Acetyl-CoA(m)	failed	success
L-Lysine(c)	Acetyl-CoA(m)	failed	success
L-Methionine(c)	L-Cysteine(c)	failed	success
L-Serine(c)	L-Cysteine(c)	failed	success
L-Threonine(c)	Propanoyl-CoA(c)	failed	success
L-Tyrosine(c)	Fumarate(c) + Acetoacetate(c)	failed	success
L-Tyrosine(c)	L-Adrenaline(c)	failed	success
L-Tyrosine(c)	L-Noradrenaline(c)	failed	success
L-Valine(c)	Succinyl-CoA(c)	failed	success
L-Valine(m)	Succinyl-CoA(m)	failed	success
Methylglyoxal(c)	(R)-Lactate(c)	failed	success
N-Acetyl-D-glucosamine(c)	CMP-N-acetylneuraminate(c)	failed	success
Putrescine(c)	Spermidine(c)	failed	success
Pyruvate(c)	(R)-Lactate(c)	failed	success
Pyruvate(c)	Acetyl-CoA(m) + CO2(c) + NADH(m)	failed	success
Pyruvate(m)	FAD(m) + H+(m)	failed	success
Pyruvate(m)	NAD+(m) + H+(m)	failed	success
Serotonin(c)	6-Hydroxymelatonin(c)	failed	success
Spermidine(c)	Spermine(c)	failed	success
Succinyl-CoA(m)	Oxaloacetate(m)	failed	success
D-Xylulose(c)	Glycolate(c)	input absent	failed
(5Z,8Z,11Z,14Z)-Icosatetraenoic acid(r)	Thromboxane A2(mem)	input absent	input absent
3-Oxopropanoate(c)	beta-Alanine(c)	input absent	input absent
DNA(n)	DNA 5-methylcytosine(n)	input absent	input absent
Hydroxypyruvate(c)	2-Phospho-D-glycerate(c)	input absent	input absent
Hydroxypyruvate(c)	Glycolate(c)	input absent	input absent
L-Adrenaline(m)	3,4-Dihydroxyphenylethyleneglycol(m)	input absent	input absent
L-Glutamate 5-semialdehyde(c)	L-Proline(c)	input absent	input absent
L-Lysine(p)	Acetoacetyl-CoA(m)	input absent	input absent
N-Acetyl-D-galactosamine(c)	UDP-N-acetyl-D-galactosamine(c)	input absent	input absent
Palmitoyl-CoA(c)	Ceramide 1-phosphate(c)	input absent	input absent
Palmitoyl-CoA(c)	Malonyl-CoA(m)	input absent	input absent
Propanoyl-CoA(m)	Succinyl-CoA(m)	input absent	input absent
Thiamin monophosphate(e)	Thiamin diphosphate(c)	input absent	input absent
Thiamin monophosphate(e)	Thiamin diphosphate(m)	input absent	input absent
Thiamine(e)	Thiamin diphosphate(m)	input absent	input absent
L-Tyrosine(m)	Ubiquinone(m)	output absent	failed
(S)-3-Hydroxy-3-methylglutaryl-CoA(p)	3alpha,7alpha,12alpha-Trihydroxy-5beta-cholestane(c)	output absent	output absent
(S)-3-Hydroxy-3-methylglutaryl-CoA(p)	trans,trans-Farnesyl diphosphate(p)	output absent	output absent
Acetyl-CoA(c)	Palmitoyl-CoA(c)	output absent	output absent
ADP(c)	dATP(n)	output absent	output absent
CDP(c)	dCTP(n)	output absent	output absent
GDP(c)	dGTP(n)	output absent	output absent
Glyoxylate(m)	Glycolate(m)	output absent	output absent
Hypotaurine(c)	Taurine(p)	output absent	output absent
L-Cysteate(c)	Taurine(p)	output absent	output absent
UDP(c)	dTTP(n)	output absent	output absent
Hypoxanthine(c)	IMP(c)	success	failed
Putrescine(c)	beta-Alanine(c)	success	failed
1H-Imidazole-4-ethanamine(c)	Methylimidazoleacetic acid(c)	success	success
2-Oxoglutarate(c)	L-Glutamate(c)	success	success
2-Oxoglutarate(m)	L-Glutamate(m)	success	success
2-Oxoglutarate(m)	L-Glutamate(m)	success	success
3-Phospho-D-glycerate(c)	Glycine(c)	success	success
3-Phospho-D-glycerate(c)	L-Serine(c)	success	success
4-Aminobutanoate(m)	Succinate(m)	success	success
5-Aminolevulinate(m)	Heme(m)	success	success
5-Phospho-alpha-D-ribose 1-diphosphate(c)	IMP(c)	success	success
Acetaldehyde(c)	Acetate(c)	success	success
Acetoacetate(m)	(R)-3-Hydroxybutanoate(m)	success	success
Adenine(c)	AMP(c)	success	success
Adenosine(c)	Urate(p)	success	success
Aminoacetone(c)	Methylglyoxal(c)	success	success
beta-Alanine(m)	3-Oxopropanoate(m)	success	success
CMP(c)	Cytidine(c)	success	success
Cytidine(c)	beta-Alanine(c)	success	success
D-Fructose 6-phosphate(c) + D-Glyceraldehyde 3-phosphate(c)	D-Ribose 5-phosphate(c)	success	success
D-Fructose(c)	D-Glyceraldehyde 3-phosphate(c)	success	success
D-Fructose(c)	Glycerone phosphate(c)	success	success
D-Galactose(c)	UDP-D-galactose(c)	success	success
D-Glucosamine 6-phosphate(c)	UDP-N-acetyl-D-glucosamine(c)	success	success
D-Glucose 6-phosphate(c)	D-Ribose 5-phosphate(c)	success	success
D-Glucose 6-phosphate(c)	D-Ribulose 5-phosphate(c)	success	success
D-Mannose(c)	GDP-mannose(c)	success	success
D-myo-Inositol 1,4,5-trisphosphate(c)	myo-Inositol(c)	success	success
dCMP(c)	beta-Alanine(c)	success	success
Dopamine(c)	Homovanillate(c)	success	success
Ethanol(c)	Acetaldehyde(c)	success	success
Fumarate(m)	Oxaloacetate(m)	success	success
GDP-mannose(c)	GDP-L-fucose(c)	success	success
Glycine(c)	L-Serine(c)	success	success
Guanine(c)	GMP(c)	success	success
Guanosine(c)	Urate(p)	success	success
Hydrogen peroxide(m)	Oxygen(m) + H2O(m)	success	success
IMP(c)	ATP(c)	success	success
IMP(c)	GTP(c)	success	success
IMP(c)	Urate(p)	success	success
Isopentenyl diphosphate(p)	Squalene(mem)	success	success
L-Alanine(c)	Pyruvate(c)	success	success
L-Arginine(c)	Nitric oxide(c)	success	success
L-Arginine(m)	L-Glutamate(m)	success	success
L-Asparagine(c)	Oxaloacetate(c)	success	success
L-Aspartate(c)	beta-Alanine(c)	success	success
L-Aspartate(c)	Fumarate(c)	success	success
L-Aspartate(c)	L-Asparagine(c)	success	success
L-Aspartate(c)	Oxaloacetate(c)	success	success
L-Aspartate(c) + HCO3-(c)	L-Arginine(c)	success	success
L-Aspartate(m)	Fumarate(m)	success	success
L-Cysteine(c)	3-Sulfino-L-alanine(c)	success	success
L-Cysteine(c)	Hypotaurine(c)	success	success
L-Cysteine(c) + L-Glutamate(c) + Glycine(c)	Glutathione(c)	success	success
L-Glutamate(c)	4-Aminobutanoate(c)	success	success
L-Glutamate(c)	L-Glutamine(c)	success	success
L-Glutamate(m)	2-Oxoglutarate(m)	success	success
L-Glutamate(m)	L-Proline(m)	success	success
L-Glutamine(c)	L-Glutamate(c)	success	success
L-Glutamine(c) + HCO3-(c)	UMP(c)	success	success
L-Glutamine(m)	L-Glutamate(m)	success	success
L-Histidine(c)	1H-Imidazole-4-ethanamine(c)	success	success
L-Histidine(c)	L-Glutamate(c)	success	success
L-Phenylalanine(c)	L-Tyrosine(c)	success	success
L-Phenylalanine(c)	Phenethylamine(c)	success	success
L-Phenylalanine(c)	Phenylacetaldehyde(c)	success	success
L-Phenylalanine(c)	Phenylacetic acid(c)	success	success
L-Phenylalanine(c)	Phenylpyruvate(c)	success	success
L-Proline(m)	L-Glutamate(m)	success	success
L-Serine(c)	Pyruvate(c)	success	success
L-Tryptophan(c)	Anthranilate(c)	success	success
L-Tryptophan(c)	Formylanthranilate(c)	success	success
L-Tryptophan(c)	Indole-3-acetaldehyde(c)	success	success
L-Tryptophan(c)	L-Formylkynurenine(c)	success	success
L-Tryptophan(c)	L-Kynurenine(c)	success	success
L-Tryptophan(c)	Melatonin(c)	success	success
L-Tryptophan(c)	Serotonin(c)	success	success
L-Tyrosine(c)	3-(4-Hydroxyphenyl)pyruvate(c)	success	success
L-Tyrosine(c)	4-Hydroxyphenylacetate(c)	success	success
L-Tyrosine(c)	Dopamine(c)	success	success
L-Valine(m)	L-3-Amino-isobutanoate(m)	success	success
Oxygen(c)	Hydrogen peroxide(c)	success	success
Pyridoxal(c)	Pyridoxal phosphate(c)	success	success
Pyruvate(c)	L-Alanine(c)	success	success
Serotonin(c)	5-Methoxyindoleacetate(c)	success	success
Serotonin(c)	Formyl-5-hydroxykynurenamine(c)	success	success
Serotonin(c)	Formyl-N-acetyl-5-methoxy-kynurenamine(c)	success	success
Sulfate(c)	3'-Phosphoadenylyl sulfate(c)	success	success
Thiamine(c)	Thiamin diphosphate(c)	success	success
UMP(c)	beta-Alanine(c)	success	success
Uracil(c)	beta-Alanine(c)	success	success
ZebraGEM Biomass		success	success
