# Supplementary material for: Predicting Metabolism from Gene Expression in an Improved Whole-Genome Metabolic Network Model of Danio rerio
Source: Zebrafish. 2019 Aug 1;16(4):348–62. doi: 10.1089/zeb.2018.1712 (PMC6822484; doi:10.1089/zeb.2018.1712)
Supplement: Supplemental data [file Supp_Table5.xlsx]

## Sheet: Sheet1
Table S5
Relative flux range changes (RFRC) computed using the GC-flux algorithm to constrain the model with gene expression data from 4 dpi and 5 dpi zebrafish larvae and Flux Variability Analysis to compute the flux ranges of reactions. The RFRC compares the flux ranges of a reaction between the infected group and the control group. The table lists reactions with absolute RFRC greater than 1. Reactions …
Reaction	RFRC 4dpi	Subsystem	Reaction	RFRC 5dpi
CHSTEROLtrc	-21.3	Transport, endoplasmic reticular	CHSTEROLtrc	-17.421
SOAT	-18.408	Cholesterol metabolism	SOAT	-17.421
3DSPHR	-18.371	Sphingolipid metabolism	3DSPHR	-17.421
5DPMEVtp	-18.371	Transport, peroxisomal	5DPMEVtp	-17.421
ADPtx	18.371	Transport, peroxisomal	ADPtx	17.421
ADSL2r	-18.371	Purine synthesis	ADSL2r	-17.421
AICART	-18.371	Purine synthesis	AICART	-17.421
AIRCr	18.371	Purine synthesis	AIRCr	17.421
ATPtx	-18.371	Transport, peroxisomal	ATPtx	-17.421
BIO_L_2	-18.371	Exchange/demand reaction	BIO_L_2	-17.421
C3STDH1P	-18.371	Cholesterol metabolism	C3STDH1P	-17.421
C3STKR2r	-18.371	Cholesterol metabolism	C3STKR2r	-17.421
C4STMO2Pr	-18.371	Cholesterol metabolism	C4STMO2Pr	-17.421
CHLSTR	-18.371	Steroid metabolism	CHLSTR	-17.421
CLPNS	18.371	Glycerophospholipid metabolism	CLPNS	17.421
CLS_c	-18.371	Glycerophospholipid metabolism	CLS_c	-17.421
CO2tp	18.371	Transport, peroxisomal	CO2tp	17.421
CO2tr	18.371	Transport, endoplasmic reticular	CO2tr	17.421
CYSTGL	-18.371	Methionine and cysteine metabolism	CYSTGL	-17.421
DHCR72ry	-18.371	Cholesterol metabolism	DHCR72ry	-17.421
DPMVDp	-18.371	Cholesterol metabolism	DPMVDp	-17.421
EBP1r	-18.371	Cholesterol metabolism	EBP1r	-17.421
EX_inost_e	-18.371	Exchange/demand reaction	EX_inost_e	-17.421
EX_met__L_e	-18.371	Exchange/demand reaction	EX_met__L_e	-17.421
EX_trp_e	-18.371	Exchange/demand reaction	EX_trp_e	-17.421
GLUPRT	-18.371	Purine synthesis	GLUPRT	-17.421
IMPC	18.371	Purine synthesis	IMPC	17.421
LNSTLSr	-18.371	Cholesterol metabolism	LNSTLSr	-17.421
MEVK1c	-18.371	Squalene and cholesterol synthesis	MEVK1c	-17.421
O2tr	-18.371	Transport, endoplasmic reticular	O2tr	-17.421
PMEVKc	-18.371	Squalene and cholesterol synthesis	PMEVKc	-17.421
PRAGS	-18.371	Purine synthesis	PRAGS	-17.421
PRAIS	-18.371	Purine synthesis	PRAIS	-17.421
PRASCS	-18.371	Purine synthesis	PRASCS	-17.421
PRFGS	-18.371	Purine synthesis	PRFGS	-17.421
PROtm	18.371	Transport, mitochondrial	PROtm	17.421
R1787_c	-18.371	Cholesterol metabolism	R1787_c	-17.421
R1788_c	-18.371	Cholesterol metabolism	R1788_c	-17.421
SK_CELL	-18.371	Exchange/demand reaction	SK_CELL	-17.421
SQLE	-18.371	Cholesterol metabolism	SQLE	-17.421
TMDS	-18.371	Nucleotide interconversion	TMDS	-17.421
TRDR	-18.371	Nucleotide interconversion	TRDR	-17.421
EX_his__L_e	-3.46	Exchange/demand reaction
HISD*	-3.338	Histidine metabolism
IZPN*	-3.338	Histidine metabolism
URCN*	-3.338	Histidine metabolism
PGK*	2.691	Glycolysis/gluconeogenesis	PGK*	1.319
EX_leu_e	-2.381	Exchange/demand reaction	EX_leu_e	-1.18
HEX1_pc3*	-2.06	Glycolysis/gluconeogenesis
SK_lac__L_e*	-1.983	Exchange/demand reaction	SK_lac__L_e*	-1.267
CYOR_u10m	-1.958	Oxidative phosphorylation
L_LACt4r*	1.387	Transport, extracellular	L_LACt4r*	1.115
EX_arg_e*	-1.161	Exchange/demand reaction
HMGCOAS*	-1.054	Cholesterol metabolism
r0941	1.041	Transport, mitochondrial
EX_lys_e	-0.973	Exchange/demand reaction
