# Supplementary material for: Predicting Metabolism from Gene Expression in an Improved Whole-Genome Metabolic Network Model of Danio rerio
Source: Zebrafish. 2019 Aug 1;16(4):348–62. doi: 10.1089/zeb.2018.1712 (PMC6822484; doi:10.1089/zeb.2018.1712)
Supplement: Supplemental data [file Supp_Data.zip]

Archive with 1 entries (1 files):
- Supp_Data.xml
