# Supplementary material for: Predicting Metabolism from Gene Expression in an Improved Whole-Genome Metabolic Network Model of Danio rerio
Source: Zebrafish. 2019 Aug 1;16(4):348–62. doi: 10.1089/zeb.2018.1712 (PMC6822484; doi:10.1089/zeb.2018.1712)
Supplement: Supplemental data [file Supp_Data.zip › Supp_Data.xml]

<?xml version='1.0' encoding='UTF-8'?>
<sbml xmlns:fbc="http://www.sbml.org/sbml/level3/version1/fbc/version2" level="3" sboTerm="SBO:0000624" version="1" xmlns="http://www.sbml.org/sbml/level3/version1/core"  xmlns:rdf="http://www.w3.org/1999/02/22-rdf-syntax-ns#" xmlns:bqbiol="http://biomodels.net/biology-qualifiers/" xmlns:bqmodel="http://biomodels.net/model-qualifiers/" fbc:required="false">
  <model fbc:strict="true" id="ZebraGEM_2_0">
    <listOfUnitDefinitions>
      <unitDefinition id="mmol_per_gDW_per_hr">
        <listOfUnits>
          <unit exponent="1" kind="mole" multiplier="1" scale="-3"/>
          <unit exponent="-1" kind="gram" multiplier="1" scale="0"/>
          <unit exponent="-1" kind="second" multiplier="3600" scale="0"/>
        </listOfUnits>
      </unitDefinition>
    </listOfUnitDefinitions>
    <fbc:listOfObjectives fbc:activeObjective="obj">
      <fbc:objective fbc:id="obj" fbc:type="maximize">
        <fbc:listOfFluxObjectives>
          <fbc:fluxObjective fbc:reaction="R_BIO_L" fbc:coefficient="1"/>
        </fbc:listOfFluxObjectives>
      </fbc:objective>
    </fbc:listOfObjectives>
    <listOfParameters>
      <parameter constant="true" id="cobra_default_lb" sboTerm="SBO:0000626" units="mmol_per_gDW_per_hr" value="-1000"/>
      <parameter constant="true" id="cobra_default_ub" sboTerm="SBO:0000626" units="mmol_per_gDW_per_hr" value="1000"/>
      <parameter constant="true" id="cobra_0_bound" sboTerm="SBO:0000626" units="mmol_per_gDW_per_hr" value="0"/>
    </listOfParameters>
    <listOfCompartments>
      <compartment constant="true" id="vesicule" name="vesicule"/>
      <compartment constant="true" id="lysosomalmembrane" name="lysosomal membrane"/>
      <compartment constant="true" id="mitochondrialmembrane" name="mitochondrial membrane"/>
      <compartment constant="true" id="lysosome" name="lysosomal lumen"/>
      <compartment constant="true" id="cytosol" name="cytoplasm"/>
      <compartment constant="true" id="endoplasmicreticulummembrane" name="endoplasmic reticulum membrane"/>
      <compartment constant="true" id="mitochondria" name="mitochondrial matrix"/>
      <compartment constant="true" id="endoplasmicreticulum" name="endoplasmic reticulum lumen"/>
      <compartment constant="true" id="membrane" name="membrane"/>
      <compartment constant="true" id="golgi" name="Golgi apparatus lumen"/>
      <compartment constant="true" id="environment" name="environment"/>
      <compartment constant="true" id="golgimembrane" name="Golgi apparatus membrane"/>
      <compartment constant="true" id="peroxisomalmembrane" name="peroxisomal membrane"/>
      <compartment constant="true" id="nucleus" name="nucleoplasm"/>
      <compartment constant="true" id="mitochondrialoutermembrane" name="mitochondrial outer membrane"/>
      <compartment constant="true" id="peroxisome" name="peroxisomal matrix"/>
      <compartment constant="true" id="mitochondrialintermembranespace" name="mitochondrial intermembrane space"/>
      <compartment constant="true" id="mitochondrialinnermembrane" name="mitochondrial inner membrane"/>
      <compartment constant="true" id="plasmamembrane" name="plasma membrane"/>
      <compartment constant="true" id="extracellular" name="extracellular space"/>
      <compartment constant="true" id="nuclearmembrane" name="nuclear membrane"/>
    </listOfCompartments>
    <listOfSpecies>
      <species boundaryCondition="false" constant="false" hasOnlySubstanceUnits="false" id="M_Cell" name="Cell" compartment="environment"/>
      <species boundaryCondition="false" constant="false" hasOnlySubstanceUnits="false" id="M_h2o_g" name="H2O" compartment="golgi">
	<annotation>
		<rdf:RDF>
			<rdf:Description rdf:about="#M_h2_g">
				<bqbiol:is>
					<rdf:Bag>
						<rdf:li rdf:resource="urn:miriam:kegg.compound:C00001" />
						<rdf:li rdf:resource="urn:miriam:chemspider:937" />
					</rdf:Bag>
				</bqbiol:is>
			</rdf:Description>
		</rdf:RDF>
	</annotation>
      </species>
      <species boundaryCondition="false" constant="false" hasOnlySubstanceUnits="false" id="M_h2o_c" name="H2O" compartment="cytosol"/>
      <species boundaryCondition="false" constant="false" hasOnlySubstanceUnits="false" id="M_h2o_r" name="H2O" compartment="endoplasmicreticulum"/>
      <species boundaryCondition="false" constant="false" hasOnlySubstanceUnits="false" id="M_h2o_e" name="H2O" compartment="extracellular" fbc:charge="0" fbc:chemicalFormula="H2O"/>
      <species boundaryCondition="false" constant="false" hasOnlySubstanceUnits="false" id="M_h2o_l" name="H2O" compartment="lysosome"/>
      <species boundaryCondition="false" constant="false" hasOnlySubstanceUnits="false" id="M_h2o_m" name="H2O" compartment="mitochondria"/>
      <species boundaryCondition="false" constant="false" hasOnlySubstanceUnits="false" id="M_h2o_i" name="H2O" compartment="mitochondrialintermembranespace"/>
      <species boundaryCondition="false" constant="false" hasOnlySubstanceUnits="false" id="M_h2o_n" name="H2O" compartment="nucleus"/>
      <species boundaryCondition="false" constant="false" hasOnlySubstanceUnits="false" id="M_h2o_p" name="H2O" compartment="peroxisome"/>
      <species boundaryCondition="false" constant="false" hasOnlySubstanceUnits="false" id="M_atp_g" name="ATP" compartment="golgi"/>
      <species boundaryCondition="false" constant="false" hasOnlySubstanceUnits="false" id="M_atp_c" name="ATP" compartment="cytosol"/>
      <species boundaryCondition="false" constant="false" hasOnlySubstanceUnits="false" id="M_atp_r" name="ATP" compartment="endoplasmicreticulum"/>
      <species boundaryCondition="false" constant="false" hasOnlySubstanceUnits="false" id="M_atp_e" name="ATP" compartment="extracellular"/>
      <species boundaryCondition="false" constant="false" hasOnlySubstanceUnits="false" id="M_atp_l" name="ATP" compartment="lysosome"/>
      <species boundaryCondition="false" constant="false" hasOnlySubstanceUnits="false" id="M_atp_m" name="ATP" compartment="mitochondria"/>
      <species boundaryCondition="false" constant="false" hasOnlySubstanceUnits="false" id="M_atp_i" name="ATP" compartment="mitochondrialintermembranespace"/>
      <species boundaryCondition="false" constant="false" hasOnlySubstanceUnits="false" id="M_atp_n" name="ATP" compartment="nucleus"/>
      <species boundaryCondition="false" constant="false" hasOnlySubstanceUnits="false" id="M_atp_p" name="ATP" compartment="peroxisome"/>
      <species boundaryCondition="false" constant="false" hasOnlySubstanceUnits="false" id="M_nad_g" name="Nicotinamide adenine dinucleotide" compartment="golgi"/>
      <species boundaryCondition="false" constant="false" hasOnlySubstanceUnits="false" id="M_nad_c" name="Nicotinamide adenine dinucleotide" compartment="cytosol"/>
      <species boundaryCondition="false" constant="false" hasOnlySubstanceUnits="false" id="M_nad_r" name="Nicotinamide adenine dinucleotide" compartment="endoplasmicreticulum"/>
      <species boundaryCondition="false" constant="false" hasOnlySubstanceUnits="false" id="M_nad_e" name="Nicotinamide adenine dinucleotide" compartment="extracellular"/>
      <species boundaryCondition="false" constant="false" hasOnlySubstanceUnits="false" id="M_nad_l" name="Nicotinamide adenine dinucleotide" compartment="lysosome"/>
      <species boundaryCondition="false" constant="false" hasOnlySubstanceUnits="false" id="M_nad_m" name="Nicotinamide adenine dinucleotide" compartment="mitochondria"/>
      <species boundaryCondition="false" constant="false" hasOnlySubstanceUnits="false" id="M_nad_n" name="Nicotinamide adenine dinucleotide" compartment="nucleus"/>
      <species boundaryCondition="false" constant="false" hasOnlySubstanceUnits="false" id="M_nad_p" name="Nicotinamide adenine dinucleotide" compartment="peroxisome"/>
      <species boundaryCondition="false" constant="false" hasOnlySubstanceUnits="false" id="M_nadh_c" name="Nicotinamide adenine dinucleotide - reduced" compartment="cytosol"/>
      <species boundaryCondition="false" constant="false" hasOnlySubstanceUnits="false" id="M_nadh_r" name="Nicotinamide adenine dinucleotide - reduced" compartment="endoplasmicreticulum"/>
      <species boundaryCondition="false" constant="false" hasOnlySubstanceUnits="false" id="M_nadh_e" name="Nicotinamide adenine dinucleotide - reduced" compartment="extracellular"/>
      <species boundaryCondition="false" constant="false" hasOnlySubstanceUnits="false" id="M_nadh_l" name="Nicotinamide adenine dinucleotide - reduced" compartment="lysosome"/>
      <species boundaryCondition="false" constant="false" hasOnlySubstanceUnits="false" id="M_nadh_m" name="Nicotinamide adenine dinucleotide - reduced" compartment="mitochondria"/>
      <species boundaryCondition="false" constant="false" hasOnlySubstanceUnits="false" id="M_nadh_p" name="Nicotinamide adenine dinucleotide - reduced" compartment="peroxisome"/>
      <species boundaryCondition="false" constant="false" hasOnlySubstanceUnits="false" id="M_nadph_c" name="Nicotinamide adenine dinucleotide phosphate - reduced" compartment="cytosol"/>
      <species boundaryCondition="false" constant="false" hasOnlySubstanceUnits="false" id="M_nadph_r" name="Nicotinamide adenine dinucleotide phosphate - reduced" compartment="endoplasmicreticulum"/>
      <species boundaryCondition="false" constant="false" hasOnlySubstanceUnits="false" id="M_nadph_e" name="Nicotinamide adenine dinucleotide phosphate - reduced" compartment="extracellular"/>
      <species boundaryCondition="false" constant="false" hasOnlySubstanceUnits="false" id="M_nadph_l" name="Nicotinamide adenine dinucleotide phosphate - reduced" compartment="lysosome"/>
      <species boundaryCondition="false" constant="false" hasOnlySubstanceUnits="false" id="M_nadph_m" name="Nicotinamide adenine dinucleotide phosphate - reduced" compartment="mitochondria"/>
      <species boundaryCondition="false" constant="false" hasOnlySubstanceUnits="false" id="M_nadph_p" name="Nicotinamide adenine dinucleotide phosphate - reduced" compartment="peroxisome"/>
      <species boundaryCondition="false" constant="false" hasOnlySubstanceUnits="false" id="M_nadp_c" name="Nicotinamide adenine dinucleotide phosphate" compartment="cytosol"/>
      <species boundaryCondition="false" constant="false" hasOnlySubstanceUnits="false" id="M_nadp_r" name="Nicotinamide adenine dinucleotide phosphate" compartment="endoplasmicreticulum"/>
      <species boundaryCondition="false" constant="false" hasOnlySubstanceUnits="false" id="M_nadp_e" name="Nicotinamide adenine dinucleotide phosphate" compartment="extracellular"/>
      <species boundaryCondition="false" constant="false" hasOnlySubstanceUnits="false" id="M_nadp_l" name="Nicotinamide adenine dinucleotide phosphate" compartment="lysosome"/>
      <species boundaryCondition="false" constant="false" hasOnlySubstanceUnits="false" id="M_nadp_m" name="Nicotinamide adenine dinucleotide phosphate" compartment="mitochondria"/>
      <species boundaryCondition="false" constant="false" hasOnlySubstanceUnits="false" id="M_nadp_p" name="Nicotinamide adenine dinucleotide phosphate" compartment="peroxisome"/>
      <species boundaryCondition="false" constant="false" hasOnlySubstanceUnits="false" id="M_o2_c" name="O2" compartment="cytosol"/>
      <species boundaryCondition="false" constant="false" hasOnlySubstanceUnits="false" id="M_o2_r" name="O2" compartment="endoplasmicreticulum"/>
      <species boundaryCondition="false" constant="false" hasOnlySubstanceUnits="false" id="M_o2_e" name="O2" compartment="extracellular"/>
      <species boundaryCondition="false" constant="false" hasOnlySubstanceUnits="false" id="M_o2_m" name="O2" compartment="mitochondria"/>
      <species boundaryCondition="false" constant="false" hasOnlySubstanceUnits="false" id="M_o2_i" name="O2" compartment="mitochondrialintermembranespace"/>
      <species boundaryCondition="false" constant="false" hasOnlySubstanceUnits="false" id="M_o2_n" name="O2" compartment="nucleus"/>
      <species boundaryCondition="false" constant="false" hasOnlySubstanceUnits="false" id="M_o2_p" name="O2" compartment="peroxisome"/>
      <species boundaryCondition="false" constant="false" hasOnlySubstanceUnits="false" id="M_adp_g" name="ADP" compartment="golgi"/>
      <species boundaryCondition="false" constant="false" hasOnlySubstanceUnits="false" id="M_adp_c" name="ADP" compartment="cytosol"/>
      <species boundaryCondition="false" constant="false" hasOnlySubstanceUnits="false" id="M_adp_e" name="ADP" compartment="extracellular"/>
      <species boundaryCondition="false" constant="false" hasOnlySubstanceUnits="false" id="M_adp_l" name="ADP" compartment="lysosome"/>
      <species boundaryCondition="false" constant="false" hasOnlySubstanceUnits="false" id="M_adp_m" name="ADP" compartment="mitochondria"/>
      <species boundaryCondition="false" constant="false" hasOnlySubstanceUnits="false" id="M_adp_i" name="ADP" compartment="mitochondrialintermembranespace"/>
      <species boundaryCondition="false" constant="false" hasOnlySubstanceUnits="false" id="M_adp_n" name="ADP" compartment="nucleus"/>
      <species boundaryCondition="false" constant="false" hasOnlySubstanceUnits="false" id="M_adp_p" name="ADP" compartment="peroxisome"/>
      <species boundaryCondition="false" constant="false" hasOnlySubstanceUnits="false" id="M_pi_g" name="Phosphate" compartment="golgi"/>
      <species boundaryCondition="false" constant="false" hasOnlySubstanceUnits="false" id="M_pi_c" name="Phosphate" compartment="cytosol"/>
      <species boundaryCondition="false" constant="false" hasOnlySubstanceUnits="false" id="M_pi_r" name="Phosphate" compartment="endoplasmicreticulum"/>
      <species boundaryCondition="false" constant="false" hasOnlySubstanceUnits="false" id="M_pi_e" name="Phosphate" compartment="extracellular"/>
      <species boundaryCondition="false" constant="false" hasOnlySubstanceUnits="false" id="M_pi_l" name="Phosphate" compartment="lysosome"/>
      <species boundaryCondition="false" constant="false" hasOnlySubstanceUnits="false" id="M_pi_m" name="Phosphate" compartment="mitochondria"/>
      <species boundaryCondition="false" constant="false" hasOnlySubstanceUnits="false" id="M_pi_n" name="Phosphate" compartment="nucleus"/>
      <species boundaryCondition="false" constant="false" hasOnlySubstanceUnits="false" id="M_pi_p" name="Phosphate" compartment="peroxisome"/>
      <species boundaryCondition="false" constant="false" hasOnlySubstanceUnits="false" id="M_coa_c" name="Coenzyme A" compartment="cytosol"/>
      <species boundaryCondition="false" constant="false" hasOnlySubstanceUnits="false" id="M_coa_r" name="Coenzyme A" compartment="endoplasmicreticulum"/>
      <species boundaryCondition="false" constant="false" hasOnlySubstanceUnits="false" id="M_coa_e" name="Coenzyme A" compartment="extracellular"/>
      <species boundaryCondition="false" constant="false" hasOnlySubstanceUnits="false" id="M_coa_l" name="Coenzyme A" compartment="lysosome"/>
      <species boundaryCondition="false" constant="false" hasOnlySubstanceUnits="false" id="M_coa_m" name="Coenzyme A" compartment="mitochondria"/>
      <species boundaryCondition="false" constant="false" hasOnlySubstanceUnits="false" id="M_coa_n" name="Coenzyme A" compartment="nucleus"/>
      <species boundaryCondition="false" constant="false" hasOnlySubstanceUnits="false" id="M_coa_p" name="Coenzyme A" compartment="peroxisome"/>
      <species boundaryCondition="false" constant="false" hasOnlySubstanceUnits="false" id="M_co2_g" name="CO2" compartment="golgi"/>
      <species boundaryCondition="false" constant="false" hasOnlySubstanceUnits="false" id="M_co2_c" name="CO2" compartment="cytosol"/>
      <species boundaryCondition="false" constant="false" hasOnlySubstanceUnits="false" id="M_co2_r" name="CO2" compartment="endoplasmicreticulum"/>
      <species boundaryCondition="false" constant="false" hasOnlySubstanceUnits="false" id="M_co2_e" name="CO2" compartment="extracellular"/>
      <species boundaryCondition="false" constant="false" hasOnlySubstanceUnits="false" id="M_co2_m" name="CO2" compartment="mitochondria"/>
      <species boundaryCondition="false" constant="false" hasOnlySubstanceUnits="false" id="M_co2_i" name="CO2" compartment="mitochondrialintermembranespace"/>
      <species boundaryCondition="false" constant="false" hasOnlySubstanceUnits="false" id="M_co2_p" name="CO2" compartment="peroxisome"/>
      <species boundaryCondition="false" constant="false" hasOnlySubstanceUnits="false" id="M_pepd_e" name="Peptide C2H4NO2RC2H2NOR" compartment="extracellular"/>
      <species boundaryCondition="false" constant="false" hasOnlySubstanceUnits="false" id="M_ppi_g" name="Diphosphate" compartment="golgi"/>
      <species boundaryCondition="false" constant="false" hasOnlySubstanceUnits="false" id="M_ppi_c" name="Diphosphate" compartment="cytosol"/>
      <species boundaryCondition="false" constant="false" hasOnlySubstanceUnits="false" id="M_ppi_r" name="Diphosphate" compartment="endoplasmicreticulum"/>
      <species boundaryCondition="false" constant="false" hasOnlySubstanceUnits="false" id="M_ppi_m" name="Diphosphate" compartment="mitochondria"/>
      <species boundaryCondition="false" constant="false" hasOnlySubstanceUnits="false" id="M_ppi_n" name="Diphosphate" compartment="nucleus"/>
      <species boundaryCondition="false" constant="false" hasOnlySubstanceUnits="false" id="M_ppi_p" name="Diphosphate" compartment="peroxisome"/>
      <species boundaryCondition="false" constant="false" hasOnlySubstanceUnits="false" id="M_nh3_g" name="Ammonia" compartment="golgi"/>
      <species boundaryCondition="false" constant="false" hasOnlySubstanceUnits="false" id="M_nh3_c" name="Ammonia" compartment="cytosol"/>
      <species boundaryCondition="false" constant="false" hasOnlySubstanceUnits="false" id="M_nh3_e" name="Ammonia" compartment="extracellular"/>
      <species boundaryCondition="false" constant="false" hasOnlySubstanceUnits="false" id="M_nh3_l" name="Ammonia" compartment="lysosome"/>
      <species boundaryCondition="false" constant="false" hasOnlySubstanceUnits="false" id="M_nh3_m" name="Ammonia" compartment="mitochondria"/>
      <species boundaryCondition="false" constant="false" hasOnlySubstanceUnits="false" id="M_nh3_p" name="Ammonia" compartment="peroxisome"/>
      <species boundaryCondition="false" constant="false" hasOnlySubstanceUnits="false" id="M_udp_g" name="UDP" compartment="golgi"/>
      <species boundaryCondition="false" constant="false" hasOnlySubstanceUnits="false" id="M_udp_c" name="UDP" compartment="cytosol" fbc:charge="-3" fbc:chemicalFormula="C9H11N2O12P2"/>
      <species boundaryCondition="false" constant="false" hasOnlySubstanceUnits="false" id="M_udp_r" name="UDP" compartment="endoplasmicreticulum"/>
      <species boundaryCondition="false" constant="false" hasOnlySubstanceUnits="false" id="M_udp_e" name="UDP" compartment="extracellular"/>
      <species boundaryCondition="false" constant="false" hasOnlySubstanceUnits="false" id="M_udp_l" name="UDP" compartment="lysosome"/>
      <species boundaryCondition="false" constant="false" hasOnlySubstanceUnits="false" id="M_udp_m" name="UDP" compartment="mitochondria"/>
      <species boundaryCondition="false" constant="false" hasOnlySubstanceUnits="false" id="M_udp_n" name="UDP" compartment="nucleus"/>
      <species boundaryCondition="false" constant="false" hasOnlySubstanceUnits="false" id="M_fad_c" name="Flavin adenine dinucleotide oxidized" compartment="cytosol"/>
      <species boundaryCondition="false" constant="false" hasOnlySubstanceUnits="false" id="M_fad_r" name="Flavin adenine dinucleotide oxidized" compartment="endoplasmicreticulum"/>
      <species boundaryCondition="false" constant="false" hasOnlySubstanceUnits="false" id="M_fad_e" name="Flavin adenine dinucleotide oxidized" compartment="extracellular"/>
      <species boundaryCondition="false" constant="false" hasOnlySubstanceUnits="false" id="M_fad_m" name="Flavin adenine dinucleotide oxidized" compartment="mitochondria"/>
      <species boundaryCondition="false" constant="false" hasOnlySubstanceUnits="false" id="M_fad_p" name="Flavin adenine dinucleotide oxidized" compartment="peroxisome"/>
      <species boundaryCondition="false" constant="false" hasOnlySubstanceUnits="false" id="M_pydx5p_c" name="Pyridoxal 5'-phosphate" compartment="cytosol"/>
      <species boundaryCondition="false" constant="false" hasOnlySubstanceUnits="false" id="M_amet_c" name="S-Adenosyl-L-methionine" compartment="cytosol"/>
      <species boundaryCondition="false" constant="false" hasOnlySubstanceUnits="false" id="M_amet_r" name="S-Adenosyl-L-methionine" compartment="endoplasmicreticulum"/>
      <species boundaryCondition="false" constant="false" hasOnlySubstanceUnits="false" id="M_amet_m" name="S-Adenosyl-L-methionine" compartment="mitochondria"/>
      <species boundaryCondition="false" constant="false" hasOnlySubstanceUnits="false" id="M_amet_n" name="S-Adenosyl-L-methionine" compartment="nucleus"/>
      <species boundaryCondition="false" constant="false" hasOnlySubstanceUnits="false" id="M_amp_c" name="AMP" compartment="cytosol"/>
      <species boundaryCondition="false" constant="false" hasOnlySubstanceUnits="false" id="M_amp_r" name="AMP" compartment="endoplasmicreticulum"/>
      <species boundaryCondition="false" constant="false" hasOnlySubstanceUnits="false" id="M_amp_e" name="AMP" compartment="extracellular"/>
      <species boundaryCondition="false" constant="false" hasOnlySubstanceUnits="false" id="M_amp_m" name="AMP" compartment="mitochondria"/>
      <species boundaryCondition="false" constant="false" hasOnlySubstanceUnits="false" id="M_amp_i" name="AMP" compartment="mitochondrialintermembranespace"/>
      <species boundaryCondition="false" constant="false" hasOnlySubstanceUnits="false" id="M_amp_n" name="AMP" compartment="nucleus"/>
      <species boundaryCondition="false" constant="false" hasOnlySubstanceUnits="false" id="M_amp_p" name="AMP" compartment="peroxisome"/>
      <species boundaryCondition="false" constant="false" hasOnlySubstanceUnits="false" id="M_ahcys_c" name="S-Adenosyl-L-homocysteine" compartment="cytosol"/>
      <species boundaryCondition="false" constant="false" hasOnlySubstanceUnits="false" id="M_ahcys_r" name="S-Adenosyl-L-homocysteine" compartment="endoplasmicreticulum"/>
      <species boundaryCondition="false" constant="false" hasOnlySubstanceUnits="false" id="M_ahcys_m" name="S-Adenosyl-L-homocysteine" compartment="mitochondria"/>
      <species boundaryCondition="false" constant="false" hasOnlySubstanceUnits="false" id="M_ahcys_n" name="S-Adenosyl-L-homocysteine" compartment="nucleus"/>
      <species boundaryCondition="false" constant="false" hasOnlySubstanceUnits="false" id="M_pyr_c" name="Pyruvate" compartment="cytosol"/>
      <species boundaryCondition="false" constant="false" hasOnlySubstanceUnits="false" id="M_pyr_l" name="Pyruvate" compartment="lysosome"/>
      <species boundaryCondition="false" constant="false" hasOnlySubstanceUnits="false" id="M_pyr_m" name="Pyruvate" compartment="mitochondria"/>
      <species boundaryCondition="false" constant="false" hasOnlySubstanceUnits="false" id="M_pyr_n" name="Pyruvate" compartment="nucleus"/>
      <species boundaryCondition="false" constant="false" hasOnlySubstanceUnits="false" id="M_pyr_p" name="Pyruvate" compartment="peroxisome"/>
      <species boundaryCondition="false" constant="false" hasOnlySubstanceUnits="false" id="M_pyr_e" name="Pyruvate" compartment="extracellular"/>
      <species boundaryCondition="false" constant="false" hasOnlySubstanceUnits="false" id="M_accoa_c" name="Acetyl-CoA" compartment="cytosol"/>
      <species boundaryCondition="false" constant="false" hasOnlySubstanceUnits="false" id="M_accoa_r" name="Acetyl-CoA" compartment="endoplasmicreticulum"/>
      <species boundaryCondition="false" constant="false" hasOnlySubstanceUnits="false" id="M_accoa_e" name="Acetyl-CoA" compartment="extracellular"/>
      <species boundaryCondition="false" constant="false" hasOnlySubstanceUnits="false" id="M_accoa_l" name="Acetyl-CoA" compartment="lysosome"/>
      <species boundaryCondition="false" constant="false" hasOnlySubstanceUnits="false" id="M_accoa_m" name="Acetyl-CoA" compartment="mitochondria"/>
      <species boundaryCondition="false" constant="false" hasOnlySubstanceUnits="false" id="M_accoa_n" name="Acetyl-CoA" compartment="nucleus"/>
      <species boundaryCondition="false" constant="false" hasOnlySubstanceUnits="false" id="M_accoa_p" name="Acetyl-CoA" compartment="peroxisome"/>
      <species boundaryCondition="false" constant="false" hasOnlySubstanceUnits="false" id="M_accoa_g" name="Acetyl-CoA" compartment="golgi"/>
      <species boundaryCondition="false" constant="false" hasOnlySubstanceUnits="false" id="M_glu__L_g" name="L-Glutamate" compartment="golgi"/>
      <species boundaryCondition="false" constant="false" hasOnlySubstanceUnits="false" id="M_glu__L_c" name="L-Glutamate" compartment="cytosol"/>
      <species boundaryCondition="false" constant="false" hasOnlySubstanceUnits="false" id="M_glu__L_e" name="L-Glutamate" compartment="extracellular"/>
      <species boundaryCondition="false" constant="false" hasOnlySubstanceUnits="false" id="M_glu__L_l" name="L-Glutamate" compartment="lysosome"/>
      <species boundaryCondition="false" constant="false" hasOnlySubstanceUnits="false" id="M_glu__L_m" name="L-Glutamate" compartment="mitochondria"/>
      <species boundaryCondition="false" constant="false" hasOnlySubstanceUnits="false" id="M_glu__L_p" name="L-Glutamate" compartment="peroxisome"/>
      <species boundaryCondition="false" constant="false" hasOnlySubstanceUnits="false" id="M_akg_c" name="2-Oxoglutarate" compartment="cytosol"/>
      <species boundaryCondition="false" constant="false" hasOnlySubstanceUnits="false" id="M_akg_r" name="2-Oxoglutarate" compartment="endoplasmicreticulum"/>
      <species boundaryCondition="false" constant="false" hasOnlySubstanceUnits="false" id="M_akg_m" name="2-Oxoglutarate" compartment="mitochondria"/>
      <species boundaryCondition="false" constant="false" hasOnlySubstanceUnits="false" id="M_akg_p" name="2-Oxoglutarate" compartment="peroxisome"/>
      <species boundaryCondition="false" constant="false" hasOnlySubstanceUnits="false" id="M_akg_e" name="2-Oxoglutarate" compartment="extracellular"/>
      <species boundaryCondition="false" constant="false" hasOnlySubstanceUnits="false" id="M_h2o2_c" name="Hydrogen peroxide" compartment="cytosol"/>
      <species boundaryCondition="false" constant="false" hasOnlySubstanceUnits="false" id="M_h2o2_r" name="Hydrogen peroxide" compartment="endoplasmicreticulum"/>
      <species boundaryCondition="false" constant="false" hasOnlySubstanceUnits="false" id="M_h2o2_e" name="Hydrogen peroxide" compartment="extracellular"/>
      <species boundaryCondition="false" constant="false" hasOnlySubstanceUnits="false" id="M_h2o2_m" name="Hydrogen peroxide" compartment="mitochondria"/>
      <species boundaryCondition="false" constant="false" hasOnlySubstanceUnits="false" id="M_h2o2_p" name="Hydrogen peroxide" compartment="peroxisome"/>
      <species boundaryCondition="false" constant="false" hasOnlySubstanceUnits="false" id="M_C00028_c" name="A" compartment="cytosol"/>
      <species boundaryCondition="false" constant="false" hasOnlySubstanceUnits="false" id="M_C00028_r" name="A" compartment="endoplasmicreticulum"/>
      <species boundaryCondition="false" constant="false" hasOnlySubstanceUnits="false" id="M_C00028_e" name="A" compartment="extracellular"/>
      <species boundaryCondition="false" constant="false" hasOnlySubstanceUnits="false" id="M_C00028_l" name="A" compartment="lysosome"/>
      <species boundaryCondition="false" constant="false" hasOnlySubstanceUnits="false" id="M_C00028_m" name="A" compartment="mitochondria"/>
      <species boundaryCondition="false" constant="false" hasOnlySubstanceUnits="false" id="M_udpg_g" name="UDPglucose" compartment="golgi"/>
      <species boundaryCondition="false" constant="false" hasOnlySubstanceUnits="false" id="M_udpg_c" name="UDPglucose" compartment="cytosol" fbc:charge="-2" fbc:chemicalFormula="C15H22N2O17P2"/>
      <species boundaryCondition="false" constant="false" hasOnlySubstanceUnits="false" id="M_udpg_r" name="UDPglucose" compartment="endoplasmicreticulum"/>
      <species boundaryCondition="false" constant="false" hasOnlySubstanceUnits="false" id="M_udpg_e" name="UDPglucose" compartment="extracellular"/>
      <species boundaryCondition="false" constant="false" hasOnlySubstanceUnits="false" id="M_C00030_c" name="AH2" compartment="cytosol"/>
      <species boundaryCondition="false" constant="false" hasOnlySubstanceUnits="false" id="M_C00030_r" name="AH2" compartment="endoplasmicreticulum"/>
      <species boundaryCondition="false" constant="false" hasOnlySubstanceUnits="false" id="M_C00030_e" name="AH2" compartment="extracellular"/>
      <species boundaryCondition="false" constant="false" hasOnlySubstanceUnits="false" id="M_C00030_l" name="AH2" compartment="lysosome"/>
      <species boundaryCondition="false" constant="false" hasOnlySubstanceUnits="false" id="M_C00030_m" name="AH2" compartment="mitochondria"/>
      <species boundaryCondition="false" constant="false" hasOnlySubstanceUnits="false" id="M_glc__D_g" name="D-glucose" compartment="golgi"/>
      <species boundaryCondition="false" constant="false" hasOnlySubstanceUnits="false" id="M_glc__D_c" name="D-glucose" compartment="cytosol"/>
      <species boundaryCondition="false" constant="false" hasOnlySubstanceUnits="false" id="M_glc__D_r" name="D-glucose" compartment="endoplasmicreticulum"/>
      <species boundaryCondition="false" constant="false" hasOnlySubstanceUnits="false" id="M_glc__D_e" name="D-glucose" compartment="extracellular" fbc:charge="0" fbc:chemicalFormula="C6H12O6"/>
      <species boundaryCondition="false" constant="false" hasOnlySubstanceUnits="false" id="M_glc__D_l" name="D-glucose" compartment="lysosome"/>
      <species boundaryCondition="false" constant="false" hasOnlySubstanceUnits="false" id="M_pheme_m" name="Protoheme" compartment="mitochondria"/>
      <species boundaryCondition="false" constant="false" hasOnlySubstanceUnits="false" id="M_pheme_c" name="Protoheme" compartment="cytosol"/>
      <species boundaryCondition="false" constant="false" hasOnlySubstanceUnits="false" id="M_pheme_e" name="Protoheme" compartment="extracellular"/>
      <species boundaryCondition="false" constant="false" hasOnlySubstanceUnits="false" id="M_pheme_r" name="Protoheme" compartment="endoplasmicreticulum"/>
      <species boundaryCondition="false" constant="false" hasOnlySubstanceUnits="false" id="M_ac_c" name="Acetate" compartment="cytosol"/>
      <species boundaryCondition="false" constant="false" hasOnlySubstanceUnits="false" id="M_ac_r" name="Acetate" compartment="endoplasmicreticulum"/>
      <species boundaryCondition="false" constant="false" hasOnlySubstanceUnits="false" id="M_ac_e" name="Acetate" compartment="extracellular"/>
      <species boundaryCondition="false" constant="false" hasOnlySubstanceUnits="false" id="M_ac_m" name="Acetate" compartment="mitochondria"/>
      <species boundaryCondition="false" constant="false" hasOnlySubstanceUnits="false" id="M_ac_p" name="Acetate" compartment="peroxisome"/>
      <species boundaryCondition="false" constant="false" hasOnlySubstanceUnits="false" id="M_gdp_g" name="GDP" compartment="golgi"/>
      <species boundaryCondition="false" constant="false" hasOnlySubstanceUnits="false" id="M_gdp_c" name="GDP" compartment="cytosol"/>
      <species boundaryCondition="false" constant="false" hasOnlySubstanceUnits="false" id="M_gdp_r" name="GDP" compartment="endoplasmicreticulum"/>
      <species boundaryCondition="false" constant="false" hasOnlySubstanceUnits="false" id="M_gdp_e" name="GDP" compartment="extracellular"/>
      <species boundaryCondition="false" constant="false" hasOnlySubstanceUnits="false" id="M_gdp_l" name="GDP" compartment="lysosome"/>
      <species boundaryCondition="false" constant="false" hasOnlySubstanceUnits="false" id="M_gdp_m" name="GDP" compartment="mitochondria"/>
      <species boundaryCondition="false" constant="false" hasOnlySubstanceUnits="false" id="M_gdp_n" name="GDP" compartment="nucleus"/>
      <species boundaryCondition="false" constant="false" hasOnlySubstanceUnits="false" id="M_oaa_c" name="Oxaloacetate" compartment="cytosol"/>
      <species boundaryCondition="false" constant="false" hasOnlySubstanceUnits="false" id="M_oaa_m" name="Oxaloacetate" compartment="mitochondria"/>
      <species boundaryCondition="false" constant="false" hasOnlySubstanceUnits="false" id="M_oaa_n" name="Oxaloacetate" compartment="nucleus"/>
      <species boundaryCondition="false" constant="false" hasOnlySubstanceUnits="false" id="M_oaa_p" name="Oxaloacetate" compartment="peroxisome"/>
      <species boundaryCondition="false" constant="false" hasOnlySubstanceUnits="false" id="M_gly_c" name="Glycine" compartment="cytosol"/>
      <species boundaryCondition="false" constant="false" hasOnlySubstanceUnits="false" id="M_gly_e" name="Glycine" compartment="extracellular"/>
      <species boundaryCondition="false" constant="false" hasOnlySubstanceUnits="false" id="M_gly_m" name="Glycine" compartment="mitochondria"/>
      <species boundaryCondition="false" constant="false" hasOnlySubstanceUnits="false" id="M_gly_i" name="Glycine" compartment="mitochondrialintermembranespace"/>
      <species boundaryCondition="false" constant="false" hasOnlySubstanceUnits="false" id="M_gly_p" name="Glycine" compartment="peroxisome"/>
      <species boundaryCondition="false" constant="false" hasOnlySubstanceUnits="false" id="M_gly_l" name="Glycine" compartment="lysosome"/>
      <species boundaryCondition="false" constant="false" hasOnlySubstanceUnits="false" id="M_acoa_c" name="Acyl-CoA" compartment="cytosol"/>
      <species boundaryCondition="false" constant="false" hasOnlySubstanceUnits="false" id="M_acoa_r" name="Acyl-CoA" compartment="endoplasmicreticulum"/>
      <species boundaryCondition="false" constant="false" hasOnlySubstanceUnits="false" id="M_acoa_m" name="Acyl-CoA" compartment="mitochondria"/>
      <species boundaryCondition="false" constant="false" hasOnlySubstanceUnits="false" id="M_acoa_p" name="Acyl-CoA" compartment="peroxisome"/>
      <species boundaryCondition="false" constant="false" hasOnlySubstanceUnits="false" id="M_ala__L_c" name="L-Alanine" compartment="cytosol"/>
      <species boundaryCondition="false" constant="false" hasOnlySubstanceUnits="false" id="M_ala__L_l" name="L-Alanine" compartment="lysosome"/>
      <species boundaryCondition="false" constant="false" hasOnlySubstanceUnits="false" id="M_ala__L_m" name="L-Alanine" compartment="mitochondria"/>
      <species boundaryCondition="false" constant="false" hasOnlySubstanceUnits="false" id="M_ala__L_n" name="L-Alanine" compartment="nucleus"/>
      <species boundaryCondition="false" constant="false" hasOnlySubstanceUnits="false" id="M_ala__L_p" name="L-Alanine" compartment="peroxisome"/>
      <species boundaryCondition="false" constant="false" hasOnlySubstanceUnits="false" id="M_ala__L_e" name="L-Alanine" compartment="extracellular"/>
      <species boundaryCondition="false" constant="false" hasOnlySubstanceUnits="false" id="M_succ_c" name="Succinate" compartment="cytosol"/>
      <species boundaryCondition="false" constant="false" hasOnlySubstanceUnits="false" id="M_succ_r" name="Succinate" compartment="endoplasmicreticulum"/>
      <species boundaryCondition="false" constant="false" hasOnlySubstanceUnits="false" id="M_succ_m" name="Succinate" compartment="mitochondria"/>
      <species boundaryCondition="false" constant="false" hasOnlySubstanceUnits="false" id="M_succ_p" name="Succinate" compartment="peroxisome"/>
      <species boundaryCondition="false" constant="false" hasOnlySubstanceUnits="false" id="M_succ_e" name="Succinate" compartment="extracellular"/>
      <species boundaryCondition="false" constant="false" hasOnlySubstanceUnits="false" id="M_uacgam_g" name="UDP-N-acetyl-D-glucosamine" compartment="golgi"/>
      <species boundaryCondition="false" constant="false" hasOnlySubstanceUnits="false" id="M_uacgam_c" name="UDP-N-acetyl-D-glucosamine" compartment="cytosol"/>
      <species boundaryCondition="false" constant="false" hasOnlySubstanceUnits="false" id="M_uacgam_r" name="UDP-N-acetyl-D-glucosamine" compartment="endoplasmicreticulum"/>
      <species boundaryCondition="false" constant="false" hasOnlySubstanceUnits="false" id="M_uacgam_e" name="UDP-N-acetyl-D-glucosamine" compartment="extracellular"/>
      <species boundaryCondition="false" constant="false" hasOnlySubstanceUnits="false" id="M_gtp_c" name="GTP" compartment="cytosol"/>
      <species boundaryCondition="false" constant="false" hasOnlySubstanceUnits="false" id="M_gtp_e" name="GTP" compartment="extracellular"/>
      <species boundaryCondition="false" constant="false" hasOnlySubstanceUnits="false" id="M_gtp_m" name="GTP" compartment="mitochondria"/>
      <species boundaryCondition="false" constant="false" hasOnlySubstanceUnits="false" id="M_C00045_e" name="Amino acid" compartment="extracellular"/>
      <species boundaryCondition="false" constant="false" hasOnlySubstanceUnits="false" id="M_lys__L_c" name="L-Lysine" compartment="cytosol"/>
      <species boundaryCondition="false" constant="false" hasOnlySubstanceUnits="false" id="M_lys__L_e" name="L-Lysine" compartment="extracellular"/>
      <species boundaryCondition="false" constant="false" hasOnlySubstanceUnits="false" id="M_lys__L_m" name="L-Lysine" compartment="mitochondria"/>
      <species boundaryCondition="false" constant="false" hasOnlySubstanceUnits="false" id="M_lys__L_n" name="L-Lysine" compartment="nucleus"/>
      <species boundaryCondition="false" constant="false" hasOnlySubstanceUnits="false" id="M_glx_m" name="Glyoxylate" compartment="mitochondria"/>
      <species boundaryCondition="false" constant="false" hasOnlySubstanceUnits="false" id="M_glx_p" name="Glyoxylate" compartment="peroxisome"/>
      <species boundaryCondition="false" constant="false" hasOnlySubstanceUnits="false" id="M_asp__L_c" name="L-Aspartate" compartment="cytosol"/>
      <species boundaryCondition="false" constant="false" hasOnlySubstanceUnits="false" id="M_asp__L_l" name="L-Aspartate" compartment="lysosome"/>
      <species boundaryCondition="false" constant="false" hasOnlySubstanceUnits="false" id="M_asp__L_m" name="L-Aspartate" compartment="mitochondria"/>
      <species boundaryCondition="false" constant="false" hasOnlySubstanceUnits="false" id="M_asp__L_n" name="L-Aspartate" compartment="nucleus"/>
      <species boundaryCondition="false" constant="false" hasOnlySubstanceUnits="false" id="M_gthrd_c" name="Reduced glutathione" compartment="cytosol"/>
      <species boundaryCondition="false" constant="false" hasOnlySubstanceUnits="false" id="M_gthrd_r" name="Reduced glutathione" compartment="endoplasmicreticulum"/>
      <species boundaryCondition="false" constant="false" hasOnlySubstanceUnits="false" id="M_gthrd_e" name="Reduced glutathione" compartment="extracellular"/>
      <species boundaryCondition="false" constant="false" hasOnlySubstanceUnits="false" id="M_gthrd_m" name="Reduced glutathione" compartment="mitochondria"/>
      <species boundaryCondition="false" constant="false" hasOnlySubstanceUnits="false" id="M_gthrd_n" name="Reduced glutathione" compartment="nucleus"/>
      <species boundaryCondition="false" constant="false" hasOnlySubstanceUnits="false" id="M_gthrd_p" name="Reduced glutathione" compartment="peroxisome"/>
      <species boundaryCondition="false" constant="false" hasOnlySubstanceUnits="false" id="M_udpgal_g" name="UDPgalactose" compartment="golgi"/>
      <species boundaryCondition="false" constant="false" hasOnlySubstanceUnits="false" id="M_udpgal_c" name="UDPgalactose" compartment="cytosol"/>
      <species boundaryCondition="false" constant="false" hasOnlySubstanceUnits="false" id="M_udpgal_r" name="UDPgalactose" compartment="endoplasmicreticulum"/>
      <species boundaryCondition="false" constant="false" hasOnlySubstanceUnits="false" id="M_udpgal_l" name="UDPgalactose" compartment="lysosome"/>
      <species boundaryCondition="false" constant="false" hasOnlySubstanceUnits="false" id="M_paps_g" name="3'-Phosphoadenylyl sulfate" compartment="golgi"/>
      <species boundaryCondition="false" constant="false" hasOnlySubstanceUnits="false" id="M_paps_c" name="3'-Phosphoadenylyl sulfate" compartment="cytosol"/>
      <species boundaryCondition="false" constant="false" hasOnlySubstanceUnits="false" id="M_paps_e" name="3'-Phosphoadenylyl sulfate" compartment="extracellular"/>
      <species boundaryCondition="false" constant="false" hasOnlySubstanceUnits="false" id="M_pap_g" name="Adenosine 3',5'-bisphosphate" compartment="golgi"/>
      <species boundaryCondition="false" constant="false" hasOnlySubstanceUnits="false" id="M_pap_c" name="Adenosine 3',5'-bisphosphate" compartment="cytosol"/>
      <species boundaryCondition="false" constant="false" hasOnlySubstanceUnits="false" id="M_pap_e" name="Adenosine 3',5'-bisphosphate" compartment="extracellular"/>
      <species boundaryCondition="false" constant="false" hasOnlySubstanceUnits="false" id="M_cmp_g" name="CMP" compartment="golgi"/>
      <species boundaryCondition="false" constant="false" hasOnlySubstanceUnits="false" id="M_cmp_c" name="CMP" compartment="cytosol"/>
      <species boundaryCondition="false" constant="false" hasOnlySubstanceUnits="false" id="M_cmp_e" name="CMP" compartment="extracellular"/>
      <species boundaryCondition="false" constant="false" hasOnlySubstanceUnits="false" id="M_cmp_m" name="CMP" compartment="mitochondria"/>
      <species boundaryCondition="false" constant="false" hasOnlySubstanceUnits="false" id="M_cmp_n" name="CMP" compartment="nucleus"/>
      <species boundaryCondition="false" constant="false" hasOnlySubstanceUnits="false" id="M_for_c" name="Formate" compartment="cytosol"/>
      <species boundaryCondition="false" constant="false" hasOnlySubstanceUnits="false" id="M_for_m" name="Formate" compartment="mitochondria"/>
      <species boundaryCondition="false" constant="false" hasOnlySubstanceUnits="false" id="M_for_e" name="Formate" compartment="extracellular"/>
      <species boundaryCondition="false" constant="false" hasOnlySubstanceUnits="false" id="M_so4_c" name="Sulfate" compartment="cytosol"/>
      <species boundaryCondition="false" constant="false" hasOnlySubstanceUnits="false" id="M_so4_e" name="Sulfate" compartment="extracellular"/>
      <species boundaryCondition="false" constant="false" hasOnlySubstanceUnits="false" id="M_so4_l" name="Sulfate" compartment="lysosome"/>
      <species boundaryCondition="false" constant="false" hasOnlySubstanceUnits="false" id="M_so4_m" name="Sulfate" compartment="mitochondria"/>
      <species boundaryCondition="false" constant="false" hasOnlySubstanceUnits="false" id="M_C00060_c" name="R-COOH" compartment="cytosol"/>
      <species boundaryCondition="false" constant="false" hasOnlySubstanceUnits="false" id="M_C00060_e" name="R-COOH" compartment="extracellular"/>
      <species boundaryCondition="false" constant="false" hasOnlySubstanceUnits="false" id="M_fmn_c" name="FMN" compartment="cytosol"/>
      <species boundaryCondition="false" constant="false" hasOnlySubstanceUnits="false" id="M_fmn_e" name="FMN" compartment="extracellular"/>
      <species boundaryCondition="false" constant="false" hasOnlySubstanceUnits="false" id="M_fmn_l" name="FMN" compartment="lysosome"/>
      <species boundaryCondition="false" constant="false" hasOnlySubstanceUnits="false" id="M_arg__L_c" name="L-Arginine" compartment="cytosol"/>
      <species boundaryCondition="false" constant="false" hasOnlySubstanceUnits="false" id="M_arg__L_m" name="L-Arginine" compartment="mitochondria"/>
      <species boundaryCondition="false" constant="false" hasOnlySubstanceUnits="false" id="M_arg__L_i" name="L-Arginine" compartment="mitochondrialintermembranespace"/>
      <species boundaryCondition="false" constant="false" hasOnlySubstanceUnits="false" id="M_arg__L_e" name="L-Arginine" compartment="extracellular"/>
      <species boundaryCondition="false" constant="false" hasOnlySubstanceUnits="false" id="M_ctp_c" name="CTP" compartment="cytosol"/>
      <species boundaryCondition="false" constant="false" hasOnlySubstanceUnits="false" id="M_ctp_r" name="CTP" compartment="endoplasmicreticulum"/>
      <species boundaryCondition="false" constant="false" hasOnlySubstanceUnits="false" id="M_ctp_e" name="CTP" compartment="extracellular"/>
      <species boundaryCondition="false" constant="false" hasOnlySubstanceUnits="false" id="M_ctp_l" name="CTP" compartment="lysosome"/>
      <species boundaryCondition="false" constant="false" hasOnlySubstanceUnits="false" id="M_ctp_m" name="CTP" compartment="mitochondria"/>
      <species boundaryCondition="false" constant="false" hasOnlySubstanceUnits="false" id="M_ctp_n" name="CTP" compartment="nucleus"/>
      <species boundaryCondition="false" constant="false" hasOnlySubstanceUnits="false" id="M_gln__L_g" name="L-Glutamine" compartment="golgi"/>
      <species boundaryCondition="false" constant="false" hasOnlySubstanceUnits="false" id="M_gln__L_c" name="L-Glutamine" compartment="cytosol"/>
      <species boundaryCondition="false" constant="false" hasOnlySubstanceUnits="false" id="M_gln__L_m" name="L-Glutamine" compartment="mitochondria"/>
      <species boundaryCondition="false" constant="false" hasOnlySubstanceUnits="false" id="M_gln__L_e" name="L-Glutamine" compartment="extracellular"/>
      <species boundaryCondition="false" constant="false" hasOnlySubstanceUnits="false" id="M_ser__L_c" name="L-Serine" compartment="cytosol"/>
      <species boundaryCondition="false" constant="false" hasOnlySubstanceUnits="false" id="M_ser__L_m" name="L-Serine" compartment="mitochondria"/>
      <species boundaryCondition="false" constant="false" hasOnlySubstanceUnits="false" id="M_ser__L_p" name="L-Serine" compartment="peroxisome"/>
      <species boundaryCondition="false" constant="false" hasOnlySubstanceUnits="false" id="M_ser__L_e" name="L-Serine" compartment="extracellular"/>
      <species boundaryCondition="false" constant="false" hasOnlySubstanceUnits="false" id="M_C00066_m" name="tRNA" compartment="mitochondria"/>
      <species boundaryCondition="false" constant="false" hasOnlySubstanceUnits="false" id="M_fald_c" name="Formaldehyde" compartment="cytosol"/>
      <species boundaryCondition="false" constant="false" hasOnlySubstanceUnits="false" id="M_fald_r" name="Formaldehyde" compartment="endoplasmicreticulum"/>
      <species boundaryCondition="false" constant="false" hasOnlySubstanceUnits="false" id="M_fald_m" name="Formaldehyde" compartment="mitochondria"/>
      <species boundaryCondition="false" constant="false" hasOnlySubstanceUnits="false" id="M_fald_p" name="Formaldehyde" compartment="peroxisome"/>
      <species boundaryCondition="false" constant="false" hasOnlySubstanceUnits="false" id="M_fald_e" name="Formaldehyde" compartment="extracellular"/>
      <species boundaryCondition="false" constant="false" hasOnlySubstanceUnits="false" id="M_thmpp_c" name="Thiamine diphosphate" compartment="cytosol"/>
      <species boundaryCondition="false" constant="false" hasOnlySubstanceUnits="false" id="M_thmpp_m" name="Thiamine diphosphate" compartment="mitochondria"/>
      <species boundaryCondition="false" constant="false" hasOnlySubstanceUnits="false" id="M_thmpp_n" name="Thiamine diphosphate" compartment="nucleus"/>
      <species boundaryCondition="false" constant="false" hasOnlySubstanceUnits="false" id="M_C00069_e" name="R-OH alcohol" compartment="extracellular"/>
      <species boundaryCondition="false" constant="false" hasOnlySubstanceUnits="false" id="M_C00069_l" name="R-OH alcohol" compartment="lysosome"/>
      <species boundaryCondition="false" constant="false" hasOnlySubstanceUnits="false" id="M_cu2_g" name="Cu2+" compartment="golgi"/>
      <species boundaryCondition="false" constant="false" hasOnlySubstanceUnits="false" id="M_cu2_c" name="Cu2+" compartment="cytosol"/>
      <species boundaryCondition="false" constant="false" hasOnlySubstanceUnits="false" id="M_C00071_c" name="RCHO" compartment="cytosol"/>
      <species boundaryCondition="false" constant="false" hasOnlySubstanceUnits="false" id="M_C00071_r" name="RCHO" compartment="endoplasmicreticulum"/>
      <species boundaryCondition="false" constant="false" hasOnlySubstanceUnits="false" id="M_C00071_m" name="RCHO" compartment="mitochondria"/>
      <species boundaryCondition="false" constant="false" hasOnlySubstanceUnits="false" id="M_C00071_p" name="RCHO" compartment="peroxisome"/>
      <species boundaryCondition="false" constant="false" hasOnlySubstanceUnits="false" id="M_ascb__L_e" name="L-Ascorbate" compartment="extracellular"/>
      <species boundaryCondition="false" constant="false" hasOnlySubstanceUnits="false" id="M_ascb__L_c" name="L-Ascorbate" compartment="cytosol"/>
      <species boundaryCondition="false" constant="false" hasOnlySubstanceUnits="false" id="M_met__L_c" name="L-Methionine" compartment="cytosol"/>
      <species boundaryCondition="false" constant="false" hasOnlySubstanceUnits="false" id="M_met__L_m" name="L-Methionine" compartment="mitochondria"/>
      <species boundaryCondition="false" constant="false" hasOnlySubstanceUnits="false" id="M_met__L_e" name="L-Methionine" compartment="extracellular"/>
      <species boundaryCondition="false" constant="false" hasOnlySubstanceUnits="false" id="M_pep_c" name="Phosphoenolpyruvate" compartment="cytosol"/>
      <species boundaryCondition="false" constant="false" hasOnlySubstanceUnits="false" id="M_pep_m" name="Phosphoenolpyruvate" compartment="mitochondria"/>
      <species boundaryCondition="false" constant="false" hasOnlySubstanceUnits="false" id="M_pep_p" name="Phosphoenolpyruvate" compartment="peroxisome"/>
      <species boundaryCondition="false" constant="false" hasOnlySubstanceUnits="false" id="M_utp_c" name="UTP" compartment="cytosol"/>
      <species boundaryCondition="false" constant="false" hasOnlySubstanceUnits="false" id="M_utp_e" name="UTP" compartment="extracellular"/>
      <species boundaryCondition="false" constant="false" hasOnlySubstanceUnits="false" id="M_utp_m" name="UTP" compartment="mitochondria"/>
      <species boundaryCondition="false" constant="false" hasOnlySubstanceUnits="false" id="M_ca2_c" name="Calcium" compartment="cytosol"/>
      <species boundaryCondition="false" constant="false" hasOnlySubstanceUnits="false" id="M_ca2_r" name="Calcium" compartment="endoplasmicreticulum"/>
      <species boundaryCondition="false" constant="false" hasOnlySubstanceUnits="false" id="M_ca2_e" name="Calcium" compartment="extracellular"/>
      <species boundaryCondition="false" constant="false" hasOnlySubstanceUnits="false" id="M_orn_c" name="Ornithine" compartment="cytosol"/>
      <species boundaryCondition="false" constant="false" hasOnlySubstanceUnits="false" id="M_orn_m" name="Ornithine" compartment="mitochondria"/>
      <species boundaryCondition="false" constant="false" hasOnlySubstanceUnits="false" id="M_orn_i" name="Ornithine" compartment="mitochondrialintermembranespace"/>
      <species boundaryCondition="false" constant="false" hasOnlySubstanceUnits="false" id="M_orn_e" name="Ornithine" compartment="extracellular"/>
      <species boundaryCondition="false" constant="false" hasOnlySubstanceUnits="false" id="M_trp__L_c" name="L-tryptophan" compartment="cytosol" fbc:charge="0" fbc:chemicalFormula="C11H12N2O2"/>
      <species boundaryCondition="false" constant="false" hasOnlySubstanceUnits="false" id="M_trp__L_m" name="L-Tryptophan" compartment="mitochondria"/>
      <species boundaryCondition="false" constant="false" hasOnlySubstanceUnits="false" id="M_trp__L_e" name="L-Tryptophan" compartment="extracellular"/>
      <species boundaryCondition="false" constant="false" hasOnlySubstanceUnits="false" id="M_phe__L_c" name="L-Phenylalanine" compartment="cytosol"/>
      <species boundaryCondition="false" constant="false" hasOnlySubstanceUnits="false" id="M_phe__L_l" name="L-Phenylalanine" compartment="lysosome"/>
      <species boundaryCondition="false" constant="false" hasOnlySubstanceUnits="false" id="M_phe__L_m" name="L-Phenylalanine" compartment="mitochondria"/>
      <species boundaryCondition="false" constant="false" hasOnlySubstanceUnits="false" id="M_phe__L_n" name="L-Phenylalanine" compartment="nucleus"/>
      <species boundaryCondition="false" constant="false" hasOnlySubstanceUnits="false" id="M_phe__L_e" name="L-Phenylalanine" compartment="extracellular"/>
      <species boundaryCondition="false" constant="false" hasOnlySubstanceUnits="false" id="M_h_c" name="proton" compartment="cytosol" fbc:charge="1" fbc:chemicalFormula="H"/>
      <species boundaryCondition="false" constant="false" hasOnlySubstanceUnits="false" id="M_h_r" name="H+" compartment="endoplasmicreticulum"/>
      <species boundaryCondition="false" constant="false" hasOnlySubstanceUnits="false" id="M_h_e" name="H+" compartment="extracellular"/>
      <species boundaryCondition="false" constant="false" hasOnlySubstanceUnits="false" id="M_h_l" name="H+" compartment="lysosome"/>
      <species boundaryCondition="false" constant="false" hasOnlySubstanceUnits="false" id="M_h_m" name="H+" compartment="mitochondria"/>
      <species boundaryCondition="false" constant="false" hasOnlySubstanceUnits="false" id="M_h_p" name="H+" compartment="peroxisome"/>
      <species boundaryCondition="false" constant="false" hasOnlySubstanceUnits="false" id="M_h_g" name="H+" compartment="golgi"/>
      <species boundaryCondition="false" constant="false" hasOnlySubstanceUnits="false" id="M_h_i" name="H+" compartment="golgi"/>
      <species boundaryCondition="false" constant="false" hasOnlySubstanceUnits="false" id="M_itp_c" name="ITP" compartment="cytosol"/>
      <species boundaryCondition="false" constant="false" hasOnlySubstanceUnits="false" id="M_itp_e" name="ITP" compartment="extracellular"/>
      <species boundaryCondition="false" constant="false" hasOnlySubstanceUnits="false" id="M_itp_m" name="ITP" compartment="mitochondria"/>
      <species boundaryCondition="false" constant="false" hasOnlySubstanceUnits="false" id="M_tyr__L_c" name="L-Tyrosine" compartment="cytosol"/>
      <species boundaryCondition="false" constant="false" hasOnlySubstanceUnits="false" id="M_tyr__L_e" name="L-Tyrosine" compartment="extracellular"/>
      <species boundaryCondition="false" constant="false" hasOnlySubstanceUnits="false" id="M_tyr__L_m" name="L-Tyrosine" compartment="mitochondria"/>
      <species boundaryCondition="false" constant="false" hasOnlySubstanceUnits="false" id="M_tyr__L_n" name="L-Tyrosine" compartment="nucleus"/>
      <species boundaryCondition="false" constant="false" hasOnlySubstanceUnits="false" id="M_malcoa_c" name="Malonyl-CoA" compartment="cytosol"/>
      <species boundaryCondition="false" constant="false" hasOnlySubstanceUnits="false" id="M_malcoa_r" name="Malonyl-CoA" compartment="endoplasmicreticulum"/>
      <species boundaryCondition="false" constant="false" hasOnlySubstanceUnits="false" id="M_malcoa_m" name="Malonyl-CoA" compartment="mitochondria"/>
      <species boundaryCondition="false" constant="false" hasOnlySubstanceUnits="false" id="M_malcoa_p" name="Malonyl-CoA" compartment="peroxisome"/>
      <species boundaryCondition="false" constant="false" hasOnlySubstanceUnits="false" id="M_acald_c" name="Acetaldehyde" compartment="cytosol"/>
      <species boundaryCondition="false" constant="false" hasOnlySubstanceUnits="false" id="M_acald_r" name="Acetaldehyde" compartment="endoplasmicreticulum"/>
      <species boundaryCondition="false" constant="false" hasOnlySubstanceUnits="false" id="M_acald_e" name="Acetaldehyde" compartment="extracellular"/>
      <species boundaryCondition="false" constant="false" hasOnlySubstanceUnits="false" id="M_acald_m" name="Acetaldehyde" compartment="mitochondria"/>
      <species boundaryCondition="false" constant="false" hasOnlySubstanceUnits="false" id="M_acald_p" name="Acetaldehyde" compartment="peroxisome"/>
      <species boundaryCondition="false" constant="false" hasOnlySubstanceUnits="false" id="M_f6p_c" name="D-Fructose 6-phosphate" compartment="cytosol"/>
      <species boundaryCondition="false" constant="false" hasOnlySubstanceUnits="false" id="M_urea_c" name="Urea" compartment="cytosol"/>
      <species boundaryCondition="false" constant="false" hasOnlySubstanceUnits="false" id="M_urea_r" name="Urea" compartment="endoplasmicreticulum"/>
      <species boundaryCondition="false" constant="false" hasOnlySubstanceUnits="false" id="M_urea_m" name="Urea" compartment="mitochondria"/>
      <species boundaryCondition="false" constant="false" hasOnlySubstanceUnits="false" id="M_urea_i" name="Urea" compartment="mitochondrialintermembranespace"/>
      <species boundaryCondition="false" constant="false" hasOnlySubstanceUnits="false" id="M_urea_e" name="Urea" compartment="extracellular"/>
      <species boundaryCondition="false" constant="false" hasOnlySubstanceUnits="false" id="M_sucr_e" name="Sucrose" compartment="extracellular"/>
      <species boundaryCondition="false" constant="false" hasOnlySubstanceUnits="false" id="M_sucr_l" name="Sucrose" compartment="lysosome"/>
      <species boundaryCondition="false" constant="false" hasOnlySubstanceUnits="false" id="M_succoa_c" name="Succinyl-CoA" compartment="cytosol"/>
      <species boundaryCondition="false" constant="false" hasOnlySubstanceUnits="false" id="M_succoa_m" name="Succinyl-CoA" compartment="mitochondria"/>
      <species boundaryCondition="false" constant="false" hasOnlySubstanceUnits="false" id="M_g6p_c" name="D-Glucose 6-phosphate" compartment="cytosol"/>
      <species boundaryCondition="false" constant="false" hasOnlySubstanceUnits="false" id="M_g6p_r" name="D-Glucose 6-phosphate" compartment="endoplasmicreticulum"/>
      <species boundaryCondition="false" constant="false" hasOnlySubstanceUnits="false" id="M_glyc3p_c" name="Glycerol 3-phosphate" compartment="cytosol"/>
      <species boundaryCondition="false" constant="false" hasOnlySubstanceUnits="false" id="M_glyc3p_m" name="Glycerol 3-phosphate" compartment="mitochondria"/>
      <species boundaryCondition="false" constant="false" hasOnlySubstanceUnits="false" id="M_so3_c" name="Sulfite" compartment="cytosol"/>
      <species boundaryCondition="false" constant="false" hasOnlySubstanceUnits="false" id="M_so3_m" name="Sulfite" compartment="mitochondria"/>
      <species boundaryCondition="false" constant="false" hasOnlySubstanceUnits="false" id="M_fru_c" name="D-Fructose" compartment="cytosol"/>
      <species boundaryCondition="false" constant="false" hasOnlySubstanceUnits="false" id="M_fru_e" name="D-Fructose" compartment="extracellular"/>
      <species boundaryCondition="false" constant="false" hasOnlySubstanceUnits="false" id="M_fru_l" name="D-Fructose" compartment="lysosome"/>
      <species boundaryCondition="false" constant="false" hasOnlySubstanceUnits="false" id="M_gdpmann_c" name="GDP-D-mannose" compartment="cytosol"/>
      <species boundaryCondition="false" constant="false" hasOnlySubstanceUnits="false" id="M_gdpmann_r" name="GDP-D-mannose" compartment="endoplasmicreticulum"/>
      <species boundaryCondition="false" constant="false" hasOnlySubstanceUnits="false" id="M_cys__L_c" name="L-Cysteine" compartment="cytosol"/>
      <species boundaryCondition="false" constant="false" hasOnlySubstanceUnits="false" id="M_cys__L_e" name="L-Cysteine" compartment="extracellular"/>
      <species boundaryCondition="false" constant="false" hasOnlySubstanceUnits="false" id="M_cys__L_m" name="L-Cysteine" compartment="mitochondria"/>
      <species boundaryCondition="false" constant="false" hasOnlySubstanceUnits="false" id="M_cys__L_n" name="L-Cysteine" compartment="nucleus"/>
      <species boundaryCondition="false" constant="false" hasOnlySubstanceUnits="false" id="M_ala_B_c" name="Beta-Alanine" compartment="cytosol"/>
      <species boundaryCondition="false" constant="false" hasOnlySubstanceUnits="false" id="M_ala_B_r" name="Beta-Alanine" compartment="endoplasmicreticulum"/>
      <species boundaryCondition="false" constant="false" hasOnlySubstanceUnits="false" id="M_ala_B_m" name="Beta-Alanine" compartment="mitochondria"/>
      <species boundaryCondition="false" constant="false" hasOnlySubstanceUnits="false" id="M_ala_B_p" name="Beta-Alanine" compartment="peroxisome"/>
      <species boundaryCondition="false" constant="false" hasOnlySubstanceUnits="false" id="M_ala_B_e" name="Beta-Alanine" compartment="extracellular"/>
      <species boundaryCondition="false" constant="false" hasOnlySubstanceUnits="false" id="M_ppcoa_c" name="Propanoyl-CoA" compartment="cytosol"/>
      <species boundaryCondition="false" constant="false" hasOnlySubstanceUnits="false" id="M_ppcoa_m" name="Propanoyl-CoA" compartment="mitochondria"/>
      <species boundaryCondition="false" constant="false" hasOnlySubstanceUnits="false" id="M_ppcoa_p" name="Propanoyl-CoA" compartment="peroxisome"/>
      <species boundaryCondition="false" constant="false" hasOnlySubstanceUnits="false" id="M_thf_c" name="5,6,7,8-Tetrahydrofolate" compartment="cytosol"/>
      <species boundaryCondition="false" constant="false" hasOnlySubstanceUnits="false" id="M_thf_e" name="5,6,7,8-Tetrahydrofolate" compartment="extracellular"/>
      <species boundaryCondition="false" constant="false" hasOnlySubstanceUnits="false" id="M_thf_l" name="5,6,7,8-Tetrahydrofolate" compartment="lysosome"/>
      <species boundaryCondition="false" constant="false" hasOnlySubstanceUnits="false" id="M_thf_m" name="5,6,7,8-Tetrahydrofolate" compartment="mitochondria"/>
      <species boundaryCondition="false" constant="false" hasOnlySubstanceUnits="false" id="M_g1p_c" name="D-Glucose 1-phosphate" compartment="cytosol" fbc:charge="-2" fbc:chemicalFormula="C6H11O9P"/>
      <species boundaryCondition="false" constant="false" hasOnlySubstanceUnits="false" id="M_g1p_e" name="D-Glucose 1-phosphate" compartment="extracellular"/>
      <species boundaryCondition="false" constant="false" hasOnlySubstanceUnits="false" id="M_idp_c" name="IDP" compartment="cytosol"/>
      <species boundaryCondition="false" constant="false" hasOnlySubstanceUnits="false" id="M_idp_r" name="IDP" compartment="endoplasmicreticulum"/>
      <species boundaryCondition="false" constant="false" hasOnlySubstanceUnits="false" id="M_idp_e" name="IDP" compartment="extracellular"/>
      <species boundaryCondition="false" constant="false" hasOnlySubstanceUnits="false" id="M_idp_l" name="IDP" compartment="lysosome"/>
      <species boundaryCondition="false" constant="false" hasOnlySubstanceUnits="false" id="M_idp_m" name="IDP" compartment="mitochondria"/>
      <species boundaryCondition="false" constant="false" hasOnlySubstanceUnits="false" id="M_ump_c" name="UMP" compartment="cytosol"/>
      <species boundaryCondition="false" constant="false" hasOnlySubstanceUnits="false" id="M_ump_r" name="UMP" compartment="endoplasmicreticulum"/>
      <species boundaryCondition="false" constant="false" hasOnlySubstanceUnits="false" id="M_ump_e" name="UMP" compartment="extracellular"/>
      <species boundaryCondition="false" constant="false" hasOnlySubstanceUnits="false" id="M_ump_l" name="UMP" compartment="lysosome"/>
      <species boundaryCondition="false" constant="false" hasOnlySubstanceUnits="false" id="M_ump_m" name="UMP" compartment="mitochondria"/>
      <species boundaryCondition="false" constant="false" hasOnlySubstanceUnits="false" id="M_ump_n" name="UMP" compartment="nucleus"/>
      <species boundaryCondition="false" constant="false" hasOnlySubstanceUnits="false" id="M_ump_g" name="UMP" compartment="golgi"/>
      <species boundaryCondition="false" constant="false" hasOnlySubstanceUnits="false" id="M_ura_c" name="Uracil" compartment="cytosol"/>
      <species boundaryCondition="false" constant="false" hasOnlySubstanceUnits="false" id="M_ura_n" name="Uracil" compartment="nucleus"/>
      <species boundaryCondition="false" constant="false" hasOnlySubstanceUnits="false" id="M_ura_e" name="Uracil" compartment="extracellular"/>
      <species boundaryCondition="false" constant="false" hasOnlySubstanceUnits="false" id="M_anth_c" name="Anthranilate" compartment="cytosol"/>
      <species boundaryCondition="false" constant="false" hasOnlySubstanceUnits="false" id="M_2obut_c" name="2-Oxobutanoate" compartment="cytosol"/>
      <species boundaryCondition="false" constant="false" hasOnlySubstanceUnits="false" id="M_2obut_m" name="2-Oxobutanoate" compartment="mitochondria"/>
      <species boundaryCondition="false" constant="false" hasOnlySubstanceUnits="false" id="M_dolp_mem" name="Dolichol phosphate C15H27O4P" compartment="membrane"/>
      <species boundaryCondition="false" constant="false" hasOnlySubstanceUnits="false" id="M_dolp_r" name="Dolichol phosphate C15H27O4P" compartment="endoplasmicreticulum"/>
      <species boundaryCondition="false" constant="false" hasOnlySubstanceUnits="false" id="M_dolp_c" name="Dolichol phosphate C15H27O4P" compartment="cytosol"/>
      <species boundaryCondition="false" constant="false" hasOnlySubstanceUnits="false" id="M_dhap_c" name="Dihydroxyacetone phosphate" compartment="cytosol"/>
      <species boundaryCondition="false" constant="false" hasOnlySubstanceUnits="false" id="M_dhap_e" name="Dihydroxyacetone phosphate" compartment="extracellular"/>
      <species boundaryCondition="false" constant="false" hasOnlySubstanceUnits="false" id="M_dhap_m" name="Dihydroxyacetone phosphate" compartment="mitochondria"/>
      <species boundaryCondition="false" constant="false" hasOnlySubstanceUnits="false" id="M_dhap_p" name="Dihydroxyacetone phosphate" compartment="peroxisome"/>
      <species boundaryCondition="false" constant="false" hasOnlySubstanceUnits="false" id="M_cdp_c" name="CDP" compartment="cytosol"/>
      <species boundaryCondition="false" constant="false" hasOnlySubstanceUnits="false" id="M_cdp_r" name="CDP" compartment="endoplasmicreticulum"/>
      <species boundaryCondition="false" constant="false" hasOnlySubstanceUnits="false" id="M_cdp_e" name="CDP" compartment="extracellular"/>
      <species boundaryCondition="false" constant="false" hasOnlySubstanceUnits="false" id="M_cdp_l" name="CDP" compartment="lysosome"/>
      <species boundaryCondition="false" constant="false" hasOnlySubstanceUnits="false" id="M_cdp_m" name="CDP" compartment="mitochondria"/>
      <species boundaryCondition="false" constant="false" hasOnlySubstanceUnits="false" id="M_cdp_n" name="CDP" compartment="nucleus"/>
      <species boundaryCondition="false" constant="false" hasOnlySubstanceUnits="false" id="M_chol_c" name="Choline" compartment="cytosol"/>
      <species boundaryCondition="false" constant="false" hasOnlySubstanceUnits="false" id="M_chol_e" name="Choline" compartment="extracellular"/>
      <species boundaryCondition="false" constant="false" hasOnlySubstanceUnits="false" id="M_chol_m" name="Choline" compartment="mitochondria"/>
      <species boundaryCondition="false" constant="false" hasOnlySubstanceUnits="false" id="M_chol_n" name="Choline" compartment="nucleus"/>
      <species boundaryCondition="false" constant="false" hasOnlySubstanceUnits="false" id="M_glyc_c" name="Glycerol" compartment="cytosol"/>
      <species boundaryCondition="false" constant="false" hasOnlySubstanceUnits="false" id="M_glyc_e" name="Glycerol" compartment="extracellular"/>
      <species boundaryCondition="false" constant="false" hasOnlySubstanceUnits="false" id="M_glyc_l" name="Glycerol" compartment="lysosome"/>
      <species boundaryCondition="false" constant="false" hasOnlySubstanceUnits="false" id="M_glyc_m" name="Glycerol" compartment="mitochondria"/>
      <species boundaryCondition="false" constant="false" hasOnlySubstanceUnits="false" id="M_r5p_c" name="Ribose 5-phosphate" compartment="cytosol"/>
      <species boundaryCondition="false" constant="false" hasOnlySubstanceUnits="false" id="M_r5p_m" name="Ribose 5-phosphate" compartment="mitochondria"/>
      <species boundaryCondition="false" constant="false" hasOnlySubstanceUnits="false" id="M_g3p_c" name="Glyceraldehyde 3-phosphate" compartment="cytosol"/>
      <species boundaryCondition="false" constant="false" hasOnlySubstanceUnits="false" id="M_g3p_e" name="Glyceraldehyde 3-phosphate" compartment="extracellular"/>
      <species boundaryCondition="false" constant="false" hasOnlySubstanceUnits="false" id="M_prpp_c" name="5-Phospho-alpha-D-ribose 1-diphosphate" compartment="cytosol"/>
      <species boundaryCondition="false" constant="false" hasOnlySubstanceUnits="false" id="M_prpp_n" name="5-Phospho-alpha-D-ribose 1-diphosphate" compartment="nucleus"/>
      <species boundaryCondition="false" constant="false" hasOnlySubstanceUnits="false" id="M_btn_c" name="Biotin" compartment="cytosol"/>
      <species boundaryCondition="false" constant="false" hasOnlySubstanceUnits="false" id="M_btn_e" name="Biotin" compartment="extracellular"/>
      <species boundaryCondition="false" constant="false" hasOnlySubstanceUnits="false" id="M_btn_m" name="Biotin" compartment="mitochondria"/>
      <species boundaryCondition="false" constant="false" hasOnlySubstanceUnits="false" id="M_btn_n" name="Biotin" compartment="nucleus"/>
      <species boundaryCondition="false" constant="false" hasOnlySubstanceUnits="false" id="M_rib__D_c" name="D-Ribose" compartment="cytosol"/>
      <species boundaryCondition="false" constant="false" hasOnlySubstanceUnits="false" id="M_rib__D_e" name="D-Ribose" compartment="extracellular"/>
      <species boundaryCondition="false" constant="false" hasOnlySubstanceUnits="false" id="M_fum_c" name="Fumarate" compartment="cytosol"/>
      <species boundaryCondition="false" constant="false" hasOnlySubstanceUnits="false" id="M_fum_m" name="Fumarate" compartment="mitochondria"/>
      <species boundaryCondition="false" constant="false" hasOnlySubstanceUnits="false" id="M_fum_p" name="Fumarate" compartment="peroxisome"/>
      <species boundaryCondition="false" constant="false" hasOnlySubstanceUnits="false" id="M_leu__L_c" name="L-Leucine" compartment="cytosol"/>
      <species boundaryCondition="false" constant="false" hasOnlySubstanceUnits="false" id="M_leu__L_l" name="L-Leucine" compartment="lysosome"/>
      <species boundaryCondition="false" constant="false" hasOnlySubstanceUnits="false" id="M_leu__L_m" name="L-Leucine" compartment="mitochondria"/>
      <species boundaryCondition="false" constant="false" hasOnlySubstanceUnits="false" id="M_leu__L_e" name="L-Leucine" compartment="extracellular"/>
      <species boundaryCondition="false" constant="false" hasOnlySubstanceUnits="false" id="M_gal_c" name="D-Galactose" compartment="cytosol"/>
      <species boundaryCondition="false" constant="false" hasOnlySubstanceUnits="false" id="M_gal_e" name="D-Galactose" compartment="extracellular"/>
      <species boundaryCondition="false" constant="false" hasOnlySubstanceUnits="false" id="M_gal_l" name="D-Galactose" compartment="lysosome"/>
      <species boundaryCondition="false" constant="false" hasOnlySubstanceUnits="false" id="M_ficytC_mim" name="Ferricytochrome c" compartment="mitochondrialinnermembrane"/>
      <species boundaryCondition="false" constant="false" hasOnlySubstanceUnits="false" id="M_focytC_mim" name="Ferrocytochrome C" compartment="mitochondrialinnermembrane"/>
      <species boundaryCondition="false" constant="false" hasOnlySubstanceUnits="false" id="M_gthox_c" name="Oxidized glutathione" compartment="cytosol"/>
      <species boundaryCondition="false" constant="false" hasOnlySubstanceUnits="false" id="M_gthox_r" name="Oxidized glutathione" compartment="endoplasmicreticulum"/>
      <species boundaryCondition="false" constant="false" hasOnlySubstanceUnits="false" id="M_gthox_e" name="Oxidized glutathione" compartment="extracellular"/>
      <species boundaryCondition="false" constant="false" hasOnlySubstanceUnits="false" id="M_gthox_m" name="Oxidized glutathione" compartment="mitochondria"/>
      <species boundaryCondition="false" constant="false" hasOnlySubstanceUnits="false" id="M_gthox_n" name="Oxidized glutathione" compartment="nucleus"/>
      <species boundaryCondition="false" constant="false" hasOnlySubstanceUnits="false" id="M_cmpacna_g" name="CMP-N-acetylneuraminate" compartment="golgi"/>
      <species boundaryCondition="false" constant="false" hasOnlySubstanceUnits="false" id="M_cmpacna_c" name="CMP-N-acetylneuraminate" compartment="cytosol"/>
      <species boundaryCondition="false" constant="false" hasOnlySubstanceUnits="false" id="M_cmpacna_n" name="CMP-N-acetylneuraminate" compartment="nucleus"/>
      <species boundaryCondition="false" constant="false" hasOnlySubstanceUnits="false" id="M_ipdp_c" name="Isopentenyl diphosphate" compartment="cytosol"/>
      <species boundaryCondition="false" constant="false" hasOnlySubstanceUnits="false" id="M_ipdp_m" name="Isopentenyl diphosphate" compartment="mitochondria"/>
      <species boundaryCondition="false" constant="false" hasOnlySubstanceUnits="false" id="M_ipdp_p" name="Isopentenyl diphosphate" compartment="peroxisome"/>
      <species boundaryCondition="false" constant="false" hasOnlySubstanceUnits="false" id="M_imp_c" name="IMP" compartment="cytosol"/>
      <species boundaryCondition="false" constant="false" hasOnlySubstanceUnits="false" id="M_imp_r" name="IMP" compartment="endoplasmicreticulum"/>
      <species boundaryCondition="false" constant="false" hasOnlySubstanceUnits="false" id="M_imp_e" name="IMP" compartment="extracellular"/>
      <species boundaryCondition="false" constant="false" hasOnlySubstanceUnits="false" id="M_imp_l" name="IMP" compartment="lysosome"/>
      <species boundaryCondition="false" constant="false" hasOnlySubstanceUnits="false" id="M_datp_c" name="DATP" compartment="cytosol"/>
      <species boundaryCondition="false" constant="false" hasOnlySubstanceUnits="false" id="M_datp_m" name="DATP" compartment="mitochondria"/>
      <species boundaryCondition="false" constant="false" hasOnlySubstanceUnits="false" id="M_meoh_c" name="Methanol" compartment="cytosol"/>
      <species boundaryCondition="false" constant="false" hasOnlySubstanceUnits="false" id="M_meoh_m" name="Methanol" compartment="mitochondria"/>
      <species boundaryCondition="false" constant="false" hasOnlySubstanceUnits="false" id="M_meoh_p" name="Methanol" compartment="peroxisome"/>
      <species boundaryCondition="false" constant="false" hasOnlySubstanceUnits="false" id="M_meoh_e" name="Methanol" compartment="extracellular"/>
      <species boundaryCondition="false" constant="false" hasOnlySubstanceUnits="false" id="M_ala__D_l" name="D-Alanine" compartment="lysosome"/>
      <species boundaryCondition="false" constant="false" hasOnlySubstanceUnits="false" id="M_ala__D_c" name="D-Alanine" compartment="cytosol"/>
      <species boundaryCondition="false" constant="false" hasOnlySubstanceUnits="false" id="M_ala__D_e" name="D-Alanine" compartment="extracellular"/>
      <species boundaryCondition="false" constant="false" hasOnlySubstanceUnits="false" id="M_ptrc_c" name="Putrescine" compartment="cytosol"/>
      <species boundaryCondition="false" constant="false" hasOnlySubstanceUnits="false" id="M_ptrc_e" name="Putrescine" compartment="extracellular"/>
      <species boundaryCondition="false" constant="false" hasOnlySubstanceUnits="false" id="M_ptrc_m" name="Putrescine" compartment="mitochondria"/>
      <species boundaryCondition="false" constant="false" hasOnlySubstanceUnits="false" id="M_his__L_c" name="L-histidine" compartment="cytosol" fbc:charge="0" fbc:chemicalFormula="C6H9N3O2"/>
      <species boundaryCondition="false" constant="false" hasOnlySubstanceUnits="false" id="M_his__L_m" name="L-Histidine" compartment="mitochondria"/>
      <species boundaryCondition="false" constant="false" hasOnlySubstanceUnits="false" id="M_his__L_e" name="L-Histidine" compartment="extracellular"/>
      <species boundaryCondition="false" constant="false" hasOnlySubstanceUnits="false" id="M_btcoa_c" name="Butanoyl-CoA" compartment="cytosol"/>
      <species boundaryCondition="false" constant="false" hasOnlySubstanceUnits="false" id="M_btcoa_m" name="Butanoyl-CoA" compartment="mitochondria"/>
      <species boundaryCondition="false" constant="false" hasOnlySubstanceUnits="false" id="M_btcoa_p" name="Butanoyl-CoA" compartment="peroxisome"/>
      <species boundaryCondition="false" constant="false" hasOnlySubstanceUnits="false" id="M_inost_g" name="Myo-Inositol" compartment="golgi"/>
      <species boundaryCondition="false" constant="false" hasOnlySubstanceUnits="false" id="M_inost_c" name="Myo-Inositol" compartment="cytosol"/>
      <species boundaryCondition="false" constant="false" hasOnlySubstanceUnits="false" id="M_inost_l" name="Myo-Inositol" compartment="lysosome"/>
      <species boundaryCondition="false" constant="false" hasOnlySubstanceUnits="false" id="M_inost_e" name="Myo-Inositol" compartment="extracellular"/>
      <species boundaryCondition="false" constant="false" hasOnlySubstanceUnits="false" id="M_fdxrd_c" name="Reduced ferredoxin" compartment="cytosol"/>
      <species boundaryCondition="false" constant="false" hasOnlySubstanceUnits="false" id="M_fdxox_c" name="Oxidized ferredoxin" compartment="cytosol"/>
      <species boundaryCondition="false" constant="false" hasOnlySubstanceUnits="false" id="M_acgam_c" name="N-Acetyl-D-glucosamine" compartment="cytosol"/>
      <species boundaryCondition="false" constant="false" hasOnlySubstanceUnits="false" id="M_acgam_e" name="N-Acetyl-D-glucosamine" compartment="extracellular"/>
      <species boundaryCondition="false" constant="false" hasOnlySubstanceUnits="false" id="M_acgam_l" name="N-Acetyl-D-glucosamine" compartment="lysosome"/>
      <species boundaryCondition="false" constant="false" hasOnlySubstanceUnits="false" id="M_3mob_c" name="3-Methyl-2-oxobutanoate" compartment="cytosol"/>
      <species boundaryCondition="false" constant="false" hasOnlySubstanceUnits="false" id="M_3mob_l" name="3-Methyl-2-oxobutanoate" compartment="lysosome"/>
      <species boundaryCondition="false" constant="false" hasOnlySubstanceUnits="false" id="M_3mob_m" name="3-Methyl-2-oxobutanoate" compartment="mitochondria"/>
      <species boundaryCondition="false" constant="false" hasOnlySubstanceUnits="false" id="M_3mob_n" name="3-Methyl-2-oxobutanoate" compartment="nucleus"/>
      <species boundaryCondition="false" constant="false" hasOnlySubstanceUnits="false" id="M_mlthf_c" name="5,10-Methylenetetrahydrofolate" compartment="cytosol"/>
      <species boundaryCondition="false" constant="false" hasOnlySubstanceUnits="false" id="M_mlthf_l" name="5,10-Methylenetetrahydrofolate" compartment="lysosome"/>
      <species boundaryCondition="false" constant="false" hasOnlySubstanceUnits="false" id="M_mlthf_m" name="5,10-Methylenetetrahydrofolate" compartment="mitochondria"/>
      <species boundaryCondition="false" constant="false" hasOnlySubstanceUnits="false" id="M_gmp_c" name="GMP" compartment="cytosol"/>
      <species boundaryCondition="false" constant="false" hasOnlySubstanceUnits="false" id="M_gmp_r" name="GMP" compartment="endoplasmicreticulum"/>
      <species boundaryCondition="false" constant="false" hasOnlySubstanceUnits="false" id="M_gmp_e" name="GMP" compartment="extracellular"/>
      <species boundaryCondition="false" constant="false" hasOnlySubstanceUnits="false" id="M_gmp_l" name="GMP" compartment="lysosome"/>
      <species boundaryCondition="false" constant="false" hasOnlySubstanceUnits="false" id="M_gmp_m" name="GMP" compartment="mitochondria"/>
      <species boundaryCondition="false" constant="false" hasOnlySubstanceUnits="false" id="M_gmp_g" name="GMP" compartment="golgi"/>
      <species boundaryCondition="false" constant="false" hasOnlySubstanceUnits="false" id="M_ade_c" name="Adenine" compartment="cytosol"/>
      <species boundaryCondition="false" constant="false" hasOnlySubstanceUnits="false" id="M_ade_e" name="Adenine" compartment="extracellular"/>
      <species boundaryCondition="false" constant="false" hasOnlySubstanceUnits="false" id="M_ade_l" name="Adenine" compartment="lysosome"/>
      <species boundaryCondition="false" constant="false" hasOnlySubstanceUnits="false" id="M_pro__L_c" name="L-Proline" compartment="cytosol"/>
      <species boundaryCondition="false" constant="false" hasOnlySubstanceUnits="false" id="M_pro__L_r" name="L-Proline" compartment="endoplasmicreticulum"/>
      <species boundaryCondition="false" constant="false" hasOnlySubstanceUnits="false" id="M_pro__L_m" name="L-Proline" compartment="mitochondria"/>
      <species boundaryCondition="false" constant="false" hasOnlySubstanceUnits="false" id="M_pro__L_e" name="L-Proline" compartment="extracellular"/>
      <species boundaryCondition="false" constant="false" hasOnlySubstanceUnits="false" id="M_pro__L_l" name="L-Proline" compartment="lysosome"/>
      <species boundaryCondition="false" constant="false" hasOnlySubstanceUnits="false" id="M_mal__L_c" name="L-Malate" compartment="cytosol"/>
      <species boundaryCondition="false" constant="false" hasOnlySubstanceUnits="false" id="M_mal__L_m" name="L-Malate" compartment="mitochondria"/>
      <species boundaryCondition="false" constant="false" hasOnlySubstanceUnits="false" id="M_C00151_c" name="L-Amino acid" compartment="cytosol"/>
      <species boundaryCondition="false" constant="false" hasOnlySubstanceUnits="false" id="M_C00151_e" name="L-Amino acid" compartment="extracellular"/>
      <species boundaryCondition="false" constant="false" hasOnlySubstanceUnits="false" id="M_asn__L_c" name="L-Asparagine" compartment="cytosol"/>
      <species boundaryCondition="false" constant="false" hasOnlySubstanceUnits="false" id="M_asn__L_m" name="L-Asparagine" compartment="mitochondria"/>
      <species boundaryCondition="false" constant="false" hasOnlySubstanceUnits="false" id="M_asn__L_e" name="L-Asparagine" compartment="extracellular"/>
      <species boundaryCondition="false" constant="false" hasOnlySubstanceUnits="false" id="M_ncam_c" name="Nicotinamide" compartment="cytosol"/>
      <species boundaryCondition="false" constant="false" hasOnlySubstanceUnits="false" id="M_ncam_e" name="Nicotinamide" compartment="extracellular"/>
      <species boundaryCondition="false" constant="false" hasOnlySubstanceUnits="false" id="M_pmtcoa_mem" name="Palmitoyl-CoA (n-C16:0CoA)" compartment="membrane"/>
      <species boundaryCondition="false" constant="false" hasOnlySubstanceUnits="false" id="M_hcys__L_c" name="L-Homocysteine" compartment="cytosol"/>
      <species boundaryCondition="false" constant="false" hasOnlySubstanceUnits="false" id="M_4hbz_m" name="4-Hydroxybenzoate" compartment="mitochondria"/>
      <species boundaryCondition="false" constant="false" hasOnlySubstanceUnits="false" id="M_pchol_c" name="Phosphatidylcholine" compartment="cytosol"/>
      <species boundaryCondition="false" constant="false" hasOnlySubstanceUnits="false" id="M_pchol_m" name="Phosphatidylcholine" compartment="mitochondria"/>
      <species boundaryCondition="false" constant="false" hasOnlySubstanceUnits="false" id="M_pchol_e" name="Phosphatidylcholine" compartment="extracellular"/>
      <species boundaryCondition="false" constant="false" hasOnlySubstanceUnits="false" id="M_pchol_g" name="Phosphatidylcholine" compartment="golgi"/>
      <species boundaryCondition="false" constant="false" hasOnlySubstanceUnits="false" id="M_pchol_r" name="Phosphatidylcholine" compartment="golgi"/>
      <species boundaryCondition="false" constant="false" hasOnlySubstanceUnits="false" id="M_pchol_mem" name="Phosphatidylcholine" compartment="membrane"/>
      <species boundaryCondition="false" constant="false" hasOnlySubstanceUnits="false" id="M_cit_c" name="Citrate" compartment="cytosol"/>
      <species boundaryCondition="false" constant="false" hasOnlySubstanceUnits="false" id="M_cit_m" name="Citrate" compartment="mitochondria"/>
      <species boundaryCondition="false" constant="false" hasOnlySubstanceUnits="false" id="M_cit_e" name="Citrate" compartment="extracellular"/>
      <species boundaryCondition="false" constant="false" hasOnlySubstanceUnits="false" id="M_man_g" name="D-Mannose" compartment="golgi"/>
      <species boundaryCondition="false" constant="false" hasOnlySubstanceUnits="false" id="M_man_c" name="D-Mannose" compartment="cytosol"/>
      <species boundaryCondition="false" constant="false" hasOnlySubstanceUnits="false" id="M_man_r" name="D-Mannose" compartment="endoplasmicreticulum"/>
      <species boundaryCondition="false" constant="false" hasOnlySubstanceUnits="false" id="M_man_l" name="D-Mannose" compartment="lysosome"/>
      <species boundaryCondition="false" constant="false" hasOnlySubstanceUnits="false" id="M_man_e" name="D-Mannose" compartment="extracellular"/>
      <species boundaryCondition="false" constant="false" hasOnlySubstanceUnits="false" id="M_glyclt_c" name="Glycolate" compartment="cytosol"/>
      <species boundaryCondition="false" constant="false" hasOnlySubstanceUnits="false" id="M_glyclt_p" name="Glycolate" compartment="peroxisome"/>
      <species boundaryCondition="false" constant="false" hasOnlySubstanceUnits="false" id="M_C00161_p" name="2-Oxo acid" compartment="peroxisome"/>
      <species boundaryCondition="false" constant="false" hasOnlySubstanceUnits="false" id="M_fa_g" name="Fatty acid" compartment="golgi"/>
      <species boundaryCondition="false" constant="false" hasOnlySubstanceUnits="false" id="M_fa_l" name="Fatty acid" compartment="lysosome"/>
      <species boundaryCondition="false" constant="false" hasOnlySubstanceUnits="false" id="M_fa_r" name="Fatty acid" compartment="endoplasmicreticulum"/>
      <species boundaryCondition="false" constant="false" hasOnlySubstanceUnits="false" id="M_fa_p" name="Fatty acid" compartment="peroxisome"/>
      <species boundaryCondition="false" constant="false" hasOnlySubstanceUnits="false" id="M_fa_m" name="Fatty acid" compartment="mitochondria"/>
      <species boundaryCondition="false" constant="false" hasOnlySubstanceUnits="false" id="M_fa_c" name="Fatty acid" compartment="cytosol"/>
      <species boundaryCondition="false" constant="false" hasOnlySubstanceUnits="false" id="M_ppa_c" name="Propionate (n-C3:0)" compartment="cytosol"/>
      <species boundaryCondition="false" constant="false" hasOnlySubstanceUnits="false" id="M_ppa_m" name="Propionate (n-C3:0)" compartment="mitochondria"/>
      <species boundaryCondition="false" constant="false" hasOnlySubstanceUnits="false" id="M_acac_c" name="Acetoacetate" compartment="cytosol"/>
      <species boundaryCondition="false" constant="false" hasOnlySubstanceUnits="false" id="M_acac_m" name="Acetoacetate" compartment="mitochondria"/>
      <species boundaryCondition="false" constant="false" hasOnlySubstanceUnits="false" id="M_acac_p" name="Acetoacetate" compartment="peroxisome"/>
      <species boundaryCondition="false" constant="false" hasOnlySubstanceUnits="false" id="M_acac_e" name="Acetoacetate" compartment="extracellular"/>
      <species boundaryCondition="false" constant="false" hasOnlySubstanceUnits="false" id="M_dag_mem" name="Diacylglycerol" compartment="membrane"/>
      <species boundaryCondition="false" constant="false" hasOnlySubstanceUnits="false" id="M_dag_e" name="Diacylglycerol" compartment="extracellular"/>
      <species boundaryCondition="false" constant="false" hasOnlySubstanceUnits="false" id="M_dag_c" name="Diacylglycerol" compartment="cytosol"/>
      <species boundaryCondition="false" constant="false" hasOnlySubstanceUnits="false" id="M_dag_r" name="Diacylglycerol" compartment="endoplasmicreticulum"/>
      <species boundaryCondition="false" constant="false" hasOnlySubstanceUnits="false" id="M_phpyr_c" name="Phenylpyruvate" compartment="cytosol"/>
      <species boundaryCondition="false" constant="false" hasOnlySubstanceUnits="false" id="M_phpyr_e" name="Phenylpyruvate" compartment="extracellular"/>
      <species boundaryCondition="false" constant="false" hasOnlySubstanceUnits="false" id="M_phpyr_l" name="Phenylpyruvate" compartment="lysosome"/>
      <species boundaryCondition="false" constant="false" hasOnlySubstanceUnits="false" id="M_phpyr_m" name="Phenylpyruvate" compartment="mitochondria"/>
      <species boundaryCondition="false" constant="false" hasOnlySubstanceUnits="false" id="M_phpyr_n" name="Phenylpyruvate" compartment="nucleus"/>
      <species boundaryCondition="false" constant="false" hasOnlySubstanceUnits="false" id="M_udpglcur_g" name="UDP-D-glucuronate" compartment="golgi"/>
      <species boundaryCondition="false" constant="false" hasOnlySubstanceUnits="false" id="M_udpglcur_c" name="UDP-D-glucuronate" compartment="cytosol"/>
      <species boundaryCondition="false" constant="false" hasOnlySubstanceUnits="false" id="M_udpglcur_r" name="UDP-D-glucuronate" compartment="endoplasmicreticulum"/>
      <species boundaryCondition="false" constant="false" hasOnlySubstanceUnits="false" id="M_hpyr_p" name="Hydroxypyruvate" compartment="peroxisome"/>
      <species boundaryCondition="false" constant="false" hasOnlySubstanceUnits="false" id="M_cbp_c" name="Carbamoyl phosphate" compartment="cytosol"/>
      <species boundaryCondition="false" constant="false" hasOnlySubstanceUnits="false" id="M_cbp_m" name="Carbamoyl phosphate" compartment="mitochondria"/>
      <species boundaryCondition="false" constant="false" hasOnlySubstanceUnits="false" id="M_5mta_c" name="5-Methylthioadenosine" compartment="cytosol"/>
      <species boundaryCondition="false" constant="false" hasOnlySubstanceUnits="false" id="M_thym_c" name="Thymine" compartment="cytosol"/>
      <species boundaryCondition="false" constant="false" hasOnlySubstanceUnits="false" id="M_thym_e" name="Thymine" compartment="extracellular"/>
      <species boundaryCondition="false" constant="false" hasOnlySubstanceUnits="false" id="M_agm_m" name="Agmatine" compartment="mitochondria"/>
      <species boundaryCondition="false" constant="false" hasOnlySubstanceUnits="false" id="M_xyl__D_c" name="D-Xylose" compartment="cytosol"/>
      <species boundaryCondition="false" constant="false" hasOnlySubstanceUnits="false" id="M_xyl__D_e" name="D-Xylose" compartment="extracellular"/>
      <species boundaryCondition="false" constant="false" hasOnlySubstanceUnits="false" id="M_val__L_c" name="L-Valine" compartment="cytosol"/>
      <species boundaryCondition="false" constant="false" hasOnlySubstanceUnits="false" id="M_val__L_l" name="L-Valine" compartment="lysosome"/>
      <species boundaryCondition="false" constant="false" hasOnlySubstanceUnits="false" id="M_val__L_m" name="L-Valine" compartment="mitochondria"/>
      <species boundaryCondition="false" constant="false" hasOnlySubstanceUnits="false" id="M_val__L_n" name="L-Valine" compartment="nucleus"/>
      <species boundaryCondition="false" constant="false" hasOnlySubstanceUnits="false" id="M_val__L_e" name="L-Valine" compartment="extracellular"/>
      <species boundaryCondition="false" constant="false" hasOnlySubstanceUnits="false" id="M_dha_c" name="Dihydroxyacetone" compartment="cytosol"/>
      <species boundaryCondition="false" constant="false" hasOnlySubstanceUnits="false" id="M_cellb_c" name="Cellobiose" compartment="cytosol"/>
      <species boundaryCondition="false" constant="false" hasOnlySubstanceUnits="false" id="M_lac__L_c" name="L-Lactate" compartment="cytosol"/>
      <species boundaryCondition="false" constant="false" hasOnlySubstanceUnits="false" id="M_lac__L_m" name="L-Lactate" compartment="mitochondria"/>
      <species boundaryCondition="false" constant="false" hasOnlySubstanceUnits="false" id="M_lac__L_e" name="L-Lactate" compartment="extracellular"/>
      <species boundaryCondition="false" constant="false" hasOnlySubstanceUnits="false" id="M_chsterol_c" name="Chsterol c" compartment="cytosol"/>
      <species boundaryCondition="false" constant="false" hasOnlySubstanceUnits="false" id="M_chsterol_l" name="Chsterol c" compartment="lysosome"/>
      <species boundaryCondition="false" constant="false" hasOnlySubstanceUnits="false" id="M_chsterol_g" name="Chsterol c" compartment="golgi"/>
      <species boundaryCondition="false" constant="false" hasOnlySubstanceUnits="false" id="M_chsterol_e" name="Chsterol c" compartment="extracellular"/>
      <species boundaryCondition="false" constant="false" hasOnlySubstanceUnits="false" id="M_chsterol_m" name="Chsterol c" compartment="mitochondria"/>
      <species boundaryCondition="false" constant="false" hasOnlySubstanceUnits="false" id="M_chsterol_mem" name="Chsterol c" compartment="membrane"/>
      <species boundaryCondition="false" constant="false" hasOnlySubstanceUnits="false" id="M_chsterol_r" name="Chsterol c" compartment="endoplasmicreticulummembrane"/>
      <species boundaryCondition="false" constant="false" hasOnlySubstanceUnits="false" id="M_thr__L_c" name="L-Threonine" compartment="cytosol"/>
      <species boundaryCondition="false" constant="false" hasOnlySubstanceUnits="false" id="M_thr__L_m" name="L-Threonine" compartment="mitochondria"/>
      <species boundaryCondition="false" constant="false" hasOnlySubstanceUnits="false" id="M_thr__L_e" name="L-Threonine" compartment="extracellular"/>
      <species boundaryCondition="false" constant="false" hasOnlySubstanceUnits="false" id="M_etha_c" name="Ethanolamine" compartment="cytosol"/>
      <species boundaryCondition="false" constant="false" hasOnlySubstanceUnits="false" id="M_etha_e" name="Ethanolamine" compartment="extracellular"/>
      <species boundaryCondition="false" constant="false" hasOnlySubstanceUnits="false" id="M_udpxyl_g" name="UDP-D-xylose" compartment="golgi"/>
      <species boundaryCondition="false" constant="false" hasOnlySubstanceUnits="false" id="M_udpxyl_r" name="UDP-D-xylose" compartment="endoplasmicreticulum"/>
      <species boundaryCondition="false" constant="false" hasOnlySubstanceUnits="false" id="M_udpxyl_c" name="UDP-D-xylose" compartment="cytosol"/>
      <species boundaryCondition="false" constant="false" hasOnlySubstanceUnits="false" id="M_glcur_c" name="D-Glucuronate" compartment="cytosol"/>
      <species boundaryCondition="false" constant="false" hasOnlySubstanceUnits="false" id="M_glcur_r" name="D-Glucuronate" compartment="endoplasmicreticulum"/>
      <species boundaryCondition="false" constant="false" hasOnlySubstanceUnits="false" id="M_glcur_e" name="D-Glucuronate" compartment="extracellular"/>
      <species boundaryCondition="false" constant="false" hasOnlySubstanceUnits="false" id="M_glcur_l" name="D-Glucuronate" compartment="lysosome"/>
      <species boundaryCondition="false" constant="false" hasOnlySubstanceUnits="false" id="M_crm_mem" name="Ceramide" compartment="membrane"/>
      <species boundaryCondition="false" constant="false" hasOnlySubstanceUnits="false" id="M_3pg_c" name="3-Phospho-D-glycerate" compartment="cytosol"/>
      <species boundaryCondition="false" constant="false" hasOnlySubstanceUnits="false" id="M_3pg_m" name="3-Phospho-D-glycerate" compartment="mitochondria"/>
      <species boundaryCondition="false" constant="false" hasOnlySubstanceUnits="false" id="M_g15lac_c" name="D-Glucono-1,5-lactone" compartment="cytosol"/>
      <species boundaryCondition="false" constant="false" hasOnlySubstanceUnits="false" id="M_ru5p__D_c" name="D-Ribulose 5-phosphate" compartment="cytosol"/>
      <species boundaryCondition="false" constant="false" hasOnlySubstanceUnits="false" id="M_C00201_c" name="NTP" compartment="cytosol"/>
      <species boundaryCondition="false" constant="false" hasOnlySubstanceUnits="false" id="M_udpacgal_g" name="UDP-N-acetyl-D-galactosamine" compartment="golgi"/>
      <species boundaryCondition="false" constant="false" hasOnlySubstanceUnits="false" id="M_udpacgal_c" name="UDP-N-acetyl-D-galactosamine" compartment="cytosol"/>
      <species boundaryCondition="false" constant="false" hasOnlySubstanceUnits="false" id="M_udpacgal_r" name="UDP-N-acetyl-D-galactosamine" compartment="endoplasmicreticulum"/>
      <species boundaryCondition="false" constant="false" hasOnlySubstanceUnits="false" id="M_dadp_c" name="DADP" compartment="cytosol"/>
      <species boundaryCondition="false" constant="false" hasOnlySubstanceUnits="false" id="M_dadp_m" name="DADP" compartment="mitochondria"/>
      <species boundaryCondition="false" constant="false" hasOnlySubstanceUnits="false" id="M_dadp_i" name="DADP" compartment="mitochondrialintermembranespace"/>
      <species boundaryCondition="false" constant="false" hasOnlySubstanceUnits="false" id="M_dadp_n" name="DADP" compartment="nucleus"/>
      <species boundaryCondition="false" constant="false" hasOnlySubstanceUnits="false" id="M_malt_c" name="Maltose" compartment="cytosol"/>
      <species boundaryCondition="false" constant="false" hasOnlySubstanceUnits="false" id="M_malt_e" name="Maltose" compartment="extracellular" fbc:charge="0" fbc:chemicalFormula="C12H22O11"/>
      <species boundaryCondition="false" constant="false" hasOnlySubstanceUnits="false" id="M_malt_l" name="Maltose" compartment="lysosome"/>
      <species boundaryCondition="false" constant="false" hasOnlySubstanceUnits="false" id="M_adn_c" name="Adenosine" compartment="cytosol"/>
      <species boundaryCondition="false" constant="false" hasOnlySubstanceUnits="false" id="M_adn_e" name="Adenosine" compartment="extracellular"/>
      <species boundaryCondition="false" constant="false" hasOnlySubstanceUnits="false" id="M_adn_n" name="Adenosine" compartment="nucleus"/>
      <species boundaryCondition="false" constant="false" hasOnlySubstanceUnits="false" id="M_adn_l" name="Adenosine" compartment="lysosome"/>
      <species boundaryCondition="false" constant="false" hasOnlySubstanceUnits="false" id="M_adn_m" name="Adenosine" compartment="mitochondria"/>
      <species boundaryCondition="false" constant="false" hasOnlySubstanceUnits="false" id="M_sarcs_c" name="Sarcosine" compartment="cytosol"/>
      <species boundaryCondition="false" constant="false" hasOnlySubstanceUnits="false" id="M_sarcs_m" name="Sarcosine" compartment="mitochondria"/>
      <species boundaryCondition="false" constant="false" hasOnlySubstanceUnits="false" id="M_sarcs_e" name="Sarcosine" compartment="extracellular"/>
      <species boundaryCondition="false" constant="false" hasOnlySubstanceUnits="false" id="M_thymd_c" name="Thymidine" compartment="cytosol"/>
      <species boundaryCondition="false" constant="false" hasOnlySubstanceUnits="false" id="M_thymd_e" name="Thymidine" compartment="extracellular"/>
      <species boundaryCondition="false" constant="false" hasOnlySubstanceUnits="false" id="M_thymd_m" name="Thymidine" compartment="mitochondria"/>
      <species boundaryCondition="false" constant="false" hasOnlySubstanceUnits="false" id="M_thymd_l" name="Thymidine" compartment="lysosome"/>
      <species boundaryCondition="false" constant="false" hasOnlySubstanceUnits="false" id="M_glu__D_m" name="D-Glutamate" compartment="mitochondria"/>
      <species boundaryCondition="false" constant="false" hasOnlySubstanceUnits="false" id="M_mma_c" name="Mma c" compartment="cytosol"/>
      <species boundaryCondition="false" constant="false" hasOnlySubstanceUnits="false" id="M_arachd_c" name="Arachd c" compartment="cytosol"/>
      <species boundaryCondition="false" constant="false" hasOnlySubstanceUnits="false" id="M_arachd_e" name="Arachd c" compartment="extracellular"/>
      <species boundaryCondition="false" constant="false" hasOnlySubstanceUnits="false" id="M_arachd_mem" name="Arachd c" compartment="membrane"/>
      <species boundaryCondition="false" constant="false" hasOnlySubstanceUnits="false" id="M_glc_bD_c" name="Beta D-glucose" compartment="cytosol"/>
      <species boundaryCondition="false" constant="false" hasOnlySubstanceUnits="false" id="M_glc_bD_e" name="Beta D-glucose" compartment="extracellular"/>
      <species boundaryCondition="false" constant="false" hasOnlySubstanceUnits="false" id="M_msa_m" name="Malonate semialdehyde" compartment="mitochondria"/>
      <species boundaryCondition="false" constant="false" hasOnlySubstanceUnits="false" id="M_aps_c" name="Adenosine 5'-phosphosulfate" compartment="cytosol"/>
      <species boundaryCondition="false" constant="false" hasOnlySubstanceUnits="false" id="M_C00226_c" name="1-Alcohol" compartment="cytosol"/>
      <species boundaryCondition="false" constant="false" hasOnlySubstanceUnits="false" id="M_actp_c" name="Acetyl phosphate" compartment="cytosol"/>
      <species boundaryCondition="false" constant="false" hasOnlySubstanceUnits="false" id="M_ACP_c" name="Acyl carrier protein" compartment="cytosol"/>
      <species boundaryCondition="false" constant="false" hasOnlySubstanceUnits="false" id="M_ACP_m" name="Acyl carrier protein" compartment="mitochondria"/>
      <species boundaryCondition="false" constant="false" hasOnlySubstanceUnits="false" id="M_xu5p__D_c" name="D-Xylulose 5-phosphate" compartment="cytosol"/>
      <species boundaryCondition="false" constant="false" hasOnlySubstanceUnits="false" id="M_xu5p__D_n" name="D-Xylulose 5-phosphate" compartment="nucleus"/>
      <species boundaryCondition="false" constant="false" hasOnlySubstanceUnits="false" id="M_sucsal_m" name="Succinic semialdehyde" compartment="mitochondria"/>
      <species boundaryCondition="false" constant="false" hasOnlySubstanceUnits="false" id="M_4mop_c" name="4-Methyl-2-oxopentanoate" compartment="cytosol"/>
      <species boundaryCondition="false" constant="false" hasOnlySubstanceUnits="false" id="M_4mop_l" name="4-Methyl-2-oxopentanoate" compartment="lysosome"/>
      <species boundaryCondition="false" constant="false" hasOnlySubstanceUnits="false" id="M_4mop_m" name="4-Methyl-2-oxopentanoate" compartment="mitochondria"/>
      <species boundaryCondition="false" constant="false" hasOnlySubstanceUnits="false" id="M_10fthf_c" name="10-Formyltetrahydrofolate" compartment="cytosol"/>
      <species boundaryCondition="false" constant="false" hasOnlySubstanceUnits="false" id="M_10fthf_m" name="10-Formyltetrahydrofolate" compartment="mitochondria"/>
      <species boundaryCondition="false" constant="false" hasOnlySubstanceUnits="false" id="M_dmpp_c" name="Dimethylallyl diphosphate" compartment="cytosol"/>
      <species boundaryCondition="false" constant="false" hasOnlySubstanceUnits="false" id="M_dmpp_m" name="Dimethylallyl diphosphate" compartment="mitochondria"/>
      <species boundaryCondition="false" constant="false" hasOnlySubstanceUnits="false" id="M_dmpp_p" name="Dimethylallyl diphosphate" compartment="peroxisome"/>
      <species boundaryCondition="false" constant="false" hasOnlySubstanceUnits="false" id="M_13dpg_c" name="3-Phospho-D-glyceroyl phosphate" compartment="cytosol"/>
      <species boundaryCondition="false" constant="false" hasOnlySubstanceUnits="false" id="M_co_c" name="Carbon monoxide" compartment="cytosol"/>
      <species boundaryCondition="false" constant="false" hasOnlySubstanceUnits="false" id="M_co_r" name="Carbon monoxide" compartment="endoplasmicreticulum"/>
      <species boundaryCondition="false" constant="false" hasOnlySubstanceUnits="false" id="M_co_e" name="Carbon monoxide" compartment="extracellular"/>
      <species boundaryCondition="false" constant="false" hasOnlySubstanceUnits="false" id="M_k_c" name="Potassium" compartment="cytosol"/>
      <species boundaryCondition="false" constant="false" hasOnlySubstanceUnits="false" id="M_k_e" name="Potassium" compartment="extracellular"/>
      <species boundaryCondition="false" constant="false" hasOnlySubstanceUnits="false" id="M_dcmp_c" name="DCMP" compartment="cytosol"/>
      <species boundaryCondition="false" constant="false" hasOnlySubstanceUnits="false" id="M_dcmp_e" name="DCMP" compartment="extracellular"/>
      <species boundaryCondition="false" constant="false" hasOnlySubstanceUnits="false" id="M_dcmp_m" name="DCMP" compartment="mitochondria"/>
      <species boundaryCondition="false" constant="false" hasOnlySubstanceUnits="false" id="M_dcmp_n" name="DCMP" compartment="nucleus"/>
      <species boundaryCondition="false" constant="false" hasOnlySubstanceUnits="false" id="M_gua_c" name="Guanine" compartment="cytosol"/>
      <species boundaryCondition="false" constant="false" hasOnlySubstanceUnits="false" id="M_gua_e" name="Guanine" compartment="extracellular"/>
      <species boundaryCondition="false" constant="false" hasOnlySubstanceUnits="false" id="M_lcts_g" name="Lactose" compartment="golgi"/>
      <species boundaryCondition="false" constant="false" hasOnlySubstanceUnits="false" id="M_lcts_e" name="Lactose" compartment="extracellular"/>
      <species boundaryCondition="false" constant="false" hasOnlySubstanceUnits="false" id="M_lcts_l" name="Lactose" compartment="lysosome"/>
      <species boundaryCondition="false" constant="false" hasOnlySubstanceUnits="false" id="M_taur_c" name="Taurine" compartment="cytosol"/>
      <species boundaryCondition="false" constant="false" hasOnlySubstanceUnits="false" id="M_taur_e" name="Taurine" compartment="extracellular"/>
      <species boundaryCondition="false" constant="false" hasOnlySubstanceUnits="false" id="M_but_m" name="Butyrate (n-C4:0)" compartment="mitochondria"/>
      <species boundaryCondition="false" constant="false" hasOnlySubstanceUnits="false" id="M_hdca_mem" name="Hexadecanoate (n-C16:0)" compartment="membrane"/>
      <species boundaryCondition="false" constant="false" hasOnlySubstanceUnits="false" id="M_pydx_c" name="Pyridoxal" compartment="cytosol"/>
      <species boundaryCondition="false" constant="false" hasOnlySubstanceUnits="false" id="M_pydx_e" name="Pyridoxal" compartment="extracellular"/>
      <species boundaryCondition="false" constant="false" hasOnlySubstanceUnits="false" id="M_nac_c" name="Nicotinate" compartment="cytosol"/>
      <species boundaryCondition="false" constant="false" hasOnlySubstanceUnits="false" id="M_nac_e" name="Nicotinate" compartment="extracellular"/>
      <species boundaryCondition="false" constant="false" hasOnlySubstanceUnits="false" id="M_ribflv_c" name="Riboflavin" compartment="cytosol"/>
      <species boundaryCondition="false" constant="false" hasOnlySubstanceUnits="false" id="M_ribflv_e" name="Riboflavin" compartment="extracellular"/>
      <species boundaryCondition="false" constant="false" hasOnlySubstanceUnits="false" id="M_ribflv_l" name="Riboflavin" compartment="lysosome"/>
      <species boundaryCondition="false" constant="false" hasOnlySubstanceUnits="false" id="M_lac__D_c" name="D-Lactate" compartment="cytosol"/>
      <species boundaryCondition="false" constant="false" hasOnlySubstanceUnits="false" id="M_lac__D_m" name="D-Lactate" compartment="mitochondria"/>
      <species boundaryCondition="false" constant="false" hasOnlySubstanceUnits="false" id="M_glcn_c" name="D-Gluconate" compartment="cytosol"/>
      <species boundaryCondition="false" constant="false" hasOnlySubstanceUnits="false" id="M_glyc__R_c" name="(R)-Glycerate" compartment="cytosol"/>
      <species boundaryCondition="false" constant="false" hasOnlySubstanceUnits="false" id="M_glyc__R_r" name="(R)-Glycerate" compartment="endoplasmicreticulum"/>
      <species boundaryCondition="false" constant="false" hasOnlySubstanceUnits="false" id="M_glyc__R_m" name="(R)-Glycerate" compartment="mitochondria"/>
      <species boundaryCondition="false" constant="false" hasOnlySubstanceUnits="false" id="M_glyc__R_p" name="(R)-Glycerate" compartment="peroxisome"/>
      <species boundaryCondition="false" constant="false" hasOnlySubstanceUnits="false" id="M_arab__L_c" name="L-Arabinose" compartment="cytosol"/>
      <species boundaryCondition="false" constant="false" hasOnlySubstanceUnits="false" id="M_arab__L_e" name="L-Arabinose" compartment="extracellular"/>
      <species boundaryCondition="false" constant="false" hasOnlySubstanceUnits="false" id="M_hxan_c" name="Hypoxanthine" compartment="cytosol"/>
      <species boundaryCondition="false" constant="false" hasOnlySubstanceUnits="false" id="M_hxan_p" name="Hypoxanthine" compartment="peroxisome"/>
      <species boundaryCondition="false" constant="false" hasOnlySubstanceUnits="false" id="M_hxan_e" name="Hypoxanthine" compartment="extracellular"/>
      <species boundaryCondition="false" constant="false" hasOnlySubstanceUnits="false" id="M_hxan_l" name="Hypoxanthine" compartment="lysosome"/>
      <species boundaryCondition="false" constant="false" hasOnlySubstanceUnits="false" id="M_3oacoa_r" name="3-Oxoacyl-CoA" compartment="endoplasmicreticulum"/>
      <species boundaryCondition="false" constant="false" hasOnlySubstanceUnits="false" id="M_3oacoa_m" name="3-Oxoacyl-CoA" compartment="mitochondria"/>
      <species boundaryCondition="false" constant="false" hasOnlySubstanceUnits="false" id="M_3oacoa_p" name="3-Oxoacyl-CoA" compartment="peroxisome"/>
      <species boundaryCondition="false" constant="false" hasOnlySubstanceUnits="false" id="M_dhbpt_c" name="6,7-Dihydrobiopterin" compartment="cytosol"/>
      <species boundaryCondition="false" constant="false" hasOnlySubstanceUnits="false" id="M_cdpdag_mem" name="CDP-1,2-diacylglycerol" compartment="membrane"/>
      <species boundaryCondition="false" constant="false" hasOnlySubstanceUnits="false" id="M_acnam_c" name="N-Acetylneuraminate" compartment="cytosol"/>
      <species boundaryCondition="false" constant="false" hasOnlySubstanceUnits="false" id="M_acnam_e" name="N-Acetylneuraminate" compartment="extracellular"/>
      <species boundaryCondition="false" constant="false" hasOnlySubstanceUnits="false" id="M_acnam_l" name="N-Acetylneuraminate" compartment="lysosome"/>
      <species boundaryCondition="false" constant="false" hasOnlySubstanceUnits="false" id="M_acnam_n" name="N-Acetylneuraminate" compartment="nucleus"/>
      <species boundaryCondition="false" constant="false" hasOnlySubstanceUnits="false" id="M_thbpt_c" name="Tetrahydrobiopterin" compartment="cytosol"/>
      <species boundaryCondition="false" constant="false" hasOnlySubstanceUnits="false" id="M_thbpt_m" name="Tetrahydrobiopterin" compartment="mitochondria"/>
      <species boundaryCondition="false" constant="false" hasOnlySubstanceUnits="false" id="M_man6p_c" name="D-Mannose 6-phosphate" compartment="cytosol"/>
      <species boundaryCondition="false" constant="false" hasOnlySubstanceUnits="false" id="M_e4p_c" name="D-Erythrose 4-phosphate" compartment="cytosol"/>
      <species boundaryCondition="false" constant="false" hasOnlySubstanceUnits="false" id="M_e4p_e" name="D-Erythrose 4-phosphate" compartment="extracellular"/>
      <species boundaryCondition="false" constant="false" hasOnlySubstanceUnits="false" id="M_andrstndn_mem" name="Andrstndn r" compartment="membrane"/>
      <species boundaryCondition="false" constant="false" hasOnlySubstanceUnits="false" id="M_h2s_c" name="Hydrogen sulfide" compartment="cytosol"/>
      <species boundaryCondition="false" constant="false" hasOnlySubstanceUnits="false" id="M_dgtp_c" name="DGTP" compartment="cytosol"/>
      <species boundaryCondition="false" constant="false" hasOnlySubstanceUnits="false" id="M_dgtp_m" name="DGTP" compartment="mitochondria"/>
      <species boundaryCondition="false" constant="false" hasOnlySubstanceUnits="false" id="M_hco3_c" name="Bicarbonate" compartment="cytosol"/>
      <species boundaryCondition="false" constant="false" hasOnlySubstanceUnits="false" id="M_hco3_m" name="Bicarbonate" compartment="mitochondria"/>
      <species boundaryCondition="false" constant="false" hasOnlySubstanceUnits="false" id="M_hco3_e" name="Bicarbonate" compartment="extracellular"/>
      <species boundaryCondition="false" constant="false" hasOnlySubstanceUnits="false" id="M_ins_c" name="Inosine" compartment="cytosol"/>
      <species boundaryCondition="false" constant="false" hasOnlySubstanceUnits="false" id="M_ins_e" name="Inosine" compartment="extracellular"/>
      <species boundaryCondition="false" constant="false" hasOnlySubstanceUnits="false" id="M_ins_l" name="Inosine" compartment="lysosome"/>
      <species boundaryCondition="false" constant="false" hasOnlySubstanceUnits="false" id="M_ins_m" name="Inosine" compartment="mitochondria"/>
      <species boundaryCondition="false" constant="false" hasOnlySubstanceUnits="false" id="M_orot_c" name="Orotate" compartment="cytosol"/>
      <species boundaryCondition="false" constant="false" hasOnlySubstanceUnits="false" id="M_orot_l" name="Orotate" compartment="lysosome"/>
      <species boundaryCondition="false" constant="false" hasOnlySubstanceUnits="false" id="M_orot_i" name="Orotate" compartment="mitochondrialintermembranespace"/>
      <species boundaryCondition="false" constant="false" hasOnlySubstanceUnits="false" id="M_uri_c" name="Uridine" compartment="cytosol"/>
      <species boundaryCondition="false" constant="false" hasOnlySubstanceUnits="false" id="M_uri_e" name="Uridine" compartment="extracellular"/>
      <species boundaryCondition="false" constant="false" hasOnlySubstanceUnits="false" id="M_uri_l" name="Uridine" compartment="lysosome"/>
      <species boundaryCondition="false" constant="false" hasOnlySubstanceUnits="false" id="M_uri_m" name="Uridine" compartment="mitochondria"/>
      <species boundaryCondition="false" constant="false" hasOnlySubstanceUnits="false" id="M_creat_c" name="Creat c" compartment="cytosol"/>
      <species boundaryCondition="false" constant="false" hasOnlySubstanceUnits="false" id="M_creat_e" name="Creat c" compartment="extracellular"/>
      <species boundaryCondition="false" constant="false" hasOnlySubstanceUnits="false" id="M_adprib_c" name="ADPribose" compartment="cytosol"/>
      <species boundaryCondition="false" constant="false" hasOnlySubstanceUnits="false" id="M_adprib_m" name="ADPribose" compartment="mitochondria"/>
      <species boundaryCondition="false" constant="false" hasOnlySubstanceUnits="false" id="M_C00302_c" name="Glutamate" compartment="cytosol"/>
      <species boundaryCondition="false" constant="false" hasOnlySubstanceUnits="false" id="M_C00302_m" name="Glutamate" compartment="mitochondria"/>
      <species boundaryCondition="false" constant="false" hasOnlySubstanceUnits="false" id="M_cdpchol_g" name="CDPcholine C14H25N4O11P2" compartment="golgi"/>
      <species boundaryCondition="false" constant="false" hasOnlySubstanceUnits="false" id="M_cdpchol_c" name="CDPcholine C14H25N4O11P2" compartment="cytosol"/>
      <species boundaryCondition="false" constant="false" hasOnlySubstanceUnits="false" id="M_cdpchol_n" name="CDPcholine C14H25N4O11P2" compartment="nucleus"/>
      <species boundaryCondition="false" constant="false" hasOnlySubstanceUnits="false" id="M_xylu__D_c" name="D-Xylulose" compartment="cytosol"/>
      <species boundaryCondition="false" constant="false" hasOnlySubstanceUnits="false" id="M_icit_c" name="Isocitrate" compartment="cytosol"/>
      <species boundaryCondition="false" constant="false" hasOnlySubstanceUnits="false" id="M_icit_m" name="Isocitrate" compartment="mitochondria"/>
      <species boundaryCondition="false" constant="false" hasOnlySubstanceUnits="false" id="M_icit_p" name="Isocitrate" compartment="peroxisome"/>
      <species boundaryCondition="false" constant="false" hasOnlySubstanceUnits="false" id="M_xylu__L_c" name="L-Xylulose" compartment="cytosol"/>
      <species boundaryCondition="false" constant="false" hasOnlySubstanceUnits="false" id="M_pydxn_c" name="Pyridoxine" compartment="cytosol"/>
      <species boundaryCondition="false" constant="false" hasOnlySubstanceUnits="false" id="M_pydxn_e" name="Pyridoxine" compartment="extracellular"/>
      <species boundaryCondition="false" constant="false" hasOnlySubstanceUnits="false" id="M_spmd_c" name="Spermidine" compartment="cytosol"/>
      <species boundaryCondition="false" constant="false" hasOnlySubstanceUnits="false" id="M_crn_c" name="L-Carnitine" compartment="cytosol"/>
      <species boundaryCondition="false" constant="false" hasOnlySubstanceUnits="false" id="M_crn_m" name="L-Carnitine" compartment="mitochondria"/>
      <species boundaryCondition="false" constant="false" hasOnlySubstanceUnits="false" id="M_crn_e" name="L-Carnitine" compartment="extracellular"/>
      <species boundaryCondition="false" constant="false" hasOnlySubstanceUnits="false" id="M_sphings_mem" name="Sphings c" compartment="membrane"/>
      <species boundaryCondition="false" constant="false" hasOnlySubstanceUnits="false" id="M_tsul_c" name="Thiosulfate" compartment="cytosol"/>
      <species boundaryCondition="false" constant="false" hasOnlySubstanceUnits="false" id="M_tsul_e" name="Thiosulfate" compartment="extracellular"/>
      <species boundaryCondition="false" constant="false" hasOnlySubstanceUnits="false" id="M_tsul_m" name="Thiosulfate" compartment="mitochondria"/>
      <species boundaryCondition="false" constant="false" hasOnlySubstanceUnits="false" id="M_2oxoadp_m" name="2 Oxoadipate C6H6O5" compartment="mitochondria"/>
      <species boundaryCondition="false" constant="false" hasOnlySubstanceUnits="false" id="M_gdpfuc_g" name="GDP-L-fucose" compartment="golgi"/>
      <species boundaryCondition="false" constant="false" hasOnlySubstanceUnits="false" id="M_gdpfuc_c" name="GDP-L-fucose" compartment="cytosol"/>
      <species boundaryCondition="false" constant="false" hasOnlySubstanceUnits="false" id="M_gdpfuc_l" name="GDP-L-fucose" compartment="lysosome"/>
      <species boundaryCondition="false" constant="false" hasOnlySubstanceUnits="false" id="M_citr__L_c" name="L-Citrulline" compartment="cytosol"/>
      <species boundaryCondition="false" constant="false" hasOnlySubstanceUnits="false" id="M_citr__L_m" name="L-Citrulline" compartment="mitochondria"/>
      <species boundaryCondition="false" constant="false" hasOnlySubstanceUnits="false" id="M_Lkynr_c" name="L Kynurenine C10H12N2O3" compartment="cytosol"/>
      <species boundaryCondition="false" constant="false" hasOnlySubstanceUnits="false" id="M_Lkynr_m" name="L Kynurenine C10H12N2O3" compartment="mitochondria"/>
      <species boundaryCondition="false" constant="false" hasOnlySubstanceUnits="false" id="M_gam_c" name="D-Glucosamine" compartment="cytosol"/>
      <species boundaryCondition="false" constant="false" hasOnlySubstanceUnits="false" id="M_gam_e" name="D-Glucosamine" compartment="extracellular"/>
      <species boundaryCondition="false" constant="false" hasOnlySubstanceUnits="false" id="M_dgsn_c" name="Deoxyguanosine" compartment="cytosol"/>
      <species boundaryCondition="false" constant="false" hasOnlySubstanceUnits="false" id="M_dgsn_e" name="Deoxyguanosine" compartment="extracellular"/>
      <species boundaryCondition="false" constant="false" hasOnlySubstanceUnits="false" id="M_dgsn_m" name="Deoxyguanosine" compartment="mitochondria"/>
      <species boundaryCondition="false" constant="false" hasOnlySubstanceUnits="false" id="M_indpyr_c" name="Indolepyruvate C11H8NO3" compartment="cytosol"/>
      <species boundaryCondition="false" constant="false" hasOnlySubstanceUnits="false" id="M_indpyr_m" name="Indolepyruvate C11H8NO3" compartment="mitochondria"/>
      <species boundaryCondition="false" constant="false" hasOnlySubstanceUnits="false" id="M_aacoa_c" name="Acetoacetyl-CoA" compartment="cytosol"/>
      <species boundaryCondition="false" constant="false" hasOnlySubstanceUnits="false" id="M_aacoa_l" name="Acetoacetyl-CoA" compartment="lysosome"/>
      <species boundaryCondition="false" constant="false" hasOnlySubstanceUnits="false" id="M_aacoa_m" name="Acetoacetyl-CoA" compartment="mitochondria"/>
      <species boundaryCondition="false" constant="false" hasOnlySubstanceUnits="false" id="M_aacoa_p" name="Acetoacetyl-CoA" compartment="peroxisome"/>
      <species boundaryCondition="false" constant="false" hasOnlySubstanceUnits="false" id="M_4abut_c" name="4-Aminobutanoate" compartment="cytosol"/>
      <species boundaryCondition="false" constant="false" hasOnlySubstanceUnits="false" id="M_4abut_r" name="4-Aminobutanoate" compartment="endoplasmicreticulum"/>
      <species boundaryCondition="false" constant="false" hasOnlySubstanceUnits="false" id="M_4abut_m" name="4-Aminobutanoate" compartment="mitochondria"/>
      <species boundaryCondition="false" constant="false" hasOnlySubstanceUnits="false" id="M_4abut_i" name="4-Aminobutanoate" compartment="mitochondrialintermembranespace"/>
      <species boundaryCondition="false" constant="false" hasOnlySubstanceUnits="false" id="M_4abut_p" name="4-Aminobutanoate" compartment="peroxisome"/>
      <species boundaryCondition="false" constant="false" hasOnlySubstanceUnits="false" id="M_4abut_e" name="4-Aminobutanoate" compartment="extracellular"/>
      <species boundaryCondition="false" constant="false" hasOnlySubstanceUnits="false" id="M_4abut_l" name="4-Aminobutanoate" compartment="lysosome"/>
      <species boundaryCondition="false" constant="false" hasOnlySubstanceUnits="false" id="M_dhor__S_c" name="(S)-Dihydroorotate" compartment="cytosol"/>
      <species boundaryCondition="false" constant="false" hasOnlySubstanceUnits="false" id="M_dhor__S_l" name="(S)-Dihydroorotate" compartment="lysosome"/>
      <species boundaryCondition="false" constant="false" hasOnlySubstanceUnits="false" id="M_dhor__S_i" name="(S)-Dihydroorotate" compartment="mitochondrialintermembranespace"/>
      <species boundaryCondition="false" constant="false" hasOnlySubstanceUnits="false" id="M_alkylR1oh_p" name="Long-chain alcohol" compartment="peroxisome"/>
      <species boundaryCondition="false" constant="false" hasOnlySubstanceUnits="false" id="M_grdp_c" name="Geranyl diphosphate" compartment="cytosol"/>
      <species boundaryCondition="false" constant="false" hasOnlySubstanceUnits="false" id="M_grdp_m" name="Geranyl diphosphate" compartment="mitochondria"/>
      <species boundaryCondition="false" constant="false" hasOnlySubstanceUnits="false" id="M_grdp_p" name="Geranyl diphosphate" compartment="peroxisome"/>
      <species boundaryCondition="false" constant="false" hasOnlySubstanceUnits="false" id="M_trdrd_c" name="Reduced thioredoxin" compartment="cytosol"/>
      <species boundaryCondition="false" constant="false" hasOnlySubstanceUnits="false" id="M_trdrd_n" name="Reduced thioredoxin" compartment="nucleus"/>
      <species boundaryCondition="false" constant="false" hasOnlySubstanceUnits="false" id="M_trdox_c" name="Oxidized thioredoxin" compartment="cytosol"/>
      <species boundaryCondition="false" constant="false" hasOnlySubstanceUnits="false" id="M_trdox_n" name="Oxidized thioredoxin" compartment="nucleus"/>
      <species boundaryCondition="false" constant="false" hasOnlySubstanceUnits="false" id="M_pglyc_m" name="Phosphatidylglycerol" compartment="mitochondria"/>
      <species boundaryCondition="false" constant="false" hasOnlySubstanceUnits="false" id="M_pglyc_r" name="Phosphatidylglycerol" compartment="endoplasmicreticulum"/>
      <species boundaryCondition="false" constant="false" hasOnlySubstanceUnits="false" id="M_pglyc_c" name="Phosphatidylglycerol" compartment="cytosol"/>
      <species boundaryCondition="false" constant="false" hasOnlySubstanceUnits="false" id="M_pglyc_mim" name="Phosphatidylglycerol" compartment="mitochondrialinnermembrane"/>
      <species boundaryCondition="false" constant="false" hasOnlySubstanceUnits="false" id="M_6pgc_c" name="6-Phospho-D-gluconate" compartment="cytosol"/>
      <species boundaryCondition="false" constant="false" hasOnlySubstanceUnits="false" id="M_6pgc_r" name="6-Phospho-D-gluconate" compartment="endoplasmicreticulum"/>
      <species boundaryCondition="false" constant="false" hasOnlySubstanceUnits="false" id="M_ethamp_c" name="Ethanolamine phosphate C2H7NO4P" compartment="cytosol"/>
      <species boundaryCondition="false" constant="false" hasOnlySubstanceUnits="false" id="M_ethamp_e" name="Ethanolamine phosphate C2H7NO4P" compartment="extracellular"/>
      <species boundaryCondition="false" constant="false" hasOnlySubstanceUnits="false" id="M_pe_mem" name="Phosphatidylethanolamine" compartment="membrane"/>
      <species boundaryCondition="false" constant="false" hasOnlySubstanceUnits="false" id="M_pe_e" name="Phosphatidylethanolamine" compartment="extracellular"/>
      <species boundaryCondition="false" constant="false" hasOnlySubstanceUnits="false" id="M_pe_c" name="Phosphatidylethanolamine" compartment="cytosol"/>
      <species boundaryCondition="false" constant="false" hasOnlySubstanceUnits="false" id="M_pe_g" name="Phosphatidylethanolamine" compartment="golgi"/>
      <species boundaryCondition="false" constant="false" hasOnlySubstanceUnits="false" id="M_pe_m" name="Phosphatidylethanolamine" compartment="mitochondria"/>
      <species boundaryCondition="false" constant="false" hasOnlySubstanceUnits="false" id="M_pe_r" name="Phosphatidylethanolamine" compartment="mitochondria"/>
      <species boundaryCondition="false" constant="false" hasOnlySubstanceUnits="false" id="M_gam6p_c" name="D-Glucosamine 6-phosphate" compartment="cytosol"/>
      <species boundaryCondition="false" constant="false" hasOnlySubstanceUnits="false" id="M_ggdp_c" name="Geranylgeranyl diphosphate C20H33O7P2" compartment="cytosol"/>
      <species boundaryCondition="false" constant="false" hasOnlySubstanceUnits="false" id="M_fdp_c" name="D-Fructose 1,6-bisphosphate" compartment="cytosol"/>
      <species boundaryCondition="false" constant="false" hasOnlySubstanceUnits="false" id="M_fdp_e" name="D-Fructose 1,6-bisphosphate" compartment="extracellular"/>
      <species boundaryCondition="false" constant="false" hasOnlySubstanceUnits="false" id="M_34dhphe_c" name="34dhphe c" compartment="cytosol"/>
      <species boundaryCondition="false" constant="false" hasOnlySubstanceUnits="false" id="M_34dhphe_e" name="34dhphe c" compartment="extracellular"/>
      <species boundaryCondition="false" constant="false" hasOnlySubstanceUnits="false" id="M_hmgcoa_c" name="Hydroxymethylglutaryl CoA C27H39N7O20P3S" compartment="cytosol"/>
      <species boundaryCondition="false" constant="false" hasOnlySubstanceUnits="false" id="M_hmgcoa_m" name="Hydroxymethylglutaryl CoA C27H39N7O20P3S" compartment="mitochondria"/>
      <species boundaryCondition="false" constant="false" hasOnlySubstanceUnits="false" id="M_hmgcoa_p" name="Hydroxymethylglutaryl CoA C27H39N7O20P3S" compartment="peroxisome"/>
      <species boundaryCondition="false" constant="false" hasOnlySubstanceUnits="false" id="M_acgam6p_c" name="N-Acetyl-D-glucosamine 6-phosphate" compartment="cytosol"/>
      <species boundaryCondition="false" constant="false" hasOnlySubstanceUnits="false" id="M_damp_c" name="DAMP" compartment="cytosol"/>
      <species boundaryCondition="false" constant="false" hasOnlySubstanceUnits="false" id="M_damp_e" name="DAMP" compartment="extracellular"/>
      <species boundaryCondition="false" constant="false" hasOnlySubstanceUnits="false" id="M_damp_m" name="DAMP" compartment="mitochondria"/>
      <species boundaryCondition="false" constant="false" hasOnlySubstanceUnits="false" id="M_damp_i" name="DAMP" compartment="mitochondrialintermembranespace"/>
      <species boundaryCondition="false" constant="false" hasOnlySubstanceUnits="false" id="M_damp_n" name="DAMP" compartment="nucleus"/>
      <species boundaryCondition="false" constant="false" hasOnlySubstanceUnits="false" id="M_damp_p" name="DAMP" compartment="peroxisome"/>
      <species boundaryCondition="false" constant="false" hasOnlySubstanceUnits="false" id="M_dgdp_c" name="DGDP" compartment="cytosol"/>
      <species boundaryCondition="false" constant="false" hasOnlySubstanceUnits="false" id="M_dgdp_m" name="DGDP" compartment="mitochondria"/>
      <species boundaryCondition="false" constant="false" hasOnlySubstanceUnits="false" id="M_dgdp_n" name="DGDP" compartment="nucleus"/>
      <species boundaryCondition="false" constant="false" hasOnlySubstanceUnits="false" id="M_dgmp_c" name="DGMP" compartment="cytosol"/>
      <species boundaryCondition="false" constant="false" hasOnlySubstanceUnits="false" id="M_dgmp_e" name="DGMP" compartment="extracellular"/>
      <species boundaryCondition="false" constant="false" hasOnlySubstanceUnits="false" id="M_dgmp_m" name="DGMP" compartment="mitochondria"/>
      <species boundaryCondition="false" constant="false" hasOnlySubstanceUnits="false" id="M_dtdp_c" name="DTDP" compartment="cytosol"/>
      <species boundaryCondition="false" constant="false" hasOnlySubstanceUnits="false" id="M_dtdp_e" name="DTDP" compartment="extracellular"/>
      <species boundaryCondition="false" constant="false" hasOnlySubstanceUnits="false" id="M_dtdp_m" name="DTDP" compartment="mitochondria"/>
      <species boundaryCondition="false" constant="false" hasOnlySubstanceUnits="false" id="M_dtmp_c" name="DTMP" compartment="cytosol"/>
      <species boundaryCondition="false" constant="false" hasOnlySubstanceUnits="false" id="M_dtmp_e" name="DTMP" compartment="extracellular"/>
      <species boundaryCondition="false" constant="false" hasOnlySubstanceUnits="false" id="M_dtmp_m" name="DTMP" compartment="mitochondria"/>
      <species boundaryCondition="false" constant="false" hasOnlySubstanceUnits="false" id="M_dump_c" name="DUMP" compartment="cytosol"/>
      <species boundaryCondition="false" constant="false" hasOnlySubstanceUnits="false" id="M_dump_m" name="DUMP" compartment="mitochondria"/>
      <species boundaryCondition="false" constant="false" hasOnlySubstanceUnits="false" id="M_urate_p" name="Urate" compartment="peroxisome"/>
      <species boundaryCondition="false" constant="false" hasOnlySubstanceUnits="false" id="M_C00370_mem" name="Sterol" compartment="membrane"/>
      <species boundaryCondition="false" constant="false" hasOnlySubstanceUnits="false" id="M_retinal_c" name="Retinal c" compartment="cytosol"/>
      <species boundaryCondition="false" constant="false" hasOnlySubstanceUnits="false" id="M_thm_c" name="Thiamin" compartment="cytosol"/>
      <species boundaryCondition="false" constant="false" hasOnlySubstanceUnits="false" id="M_xylt_c" name="Xylitol C5H12O5" compartment="cytosol"/>
      <species boundaryCondition="false" constant="false" hasOnlySubstanceUnits="false" id="M_xylt_e" name="Xylitol C5H12O5" compartment="extracellular"/>
      <species boundaryCondition="false" constant="false" hasOnlySubstanceUnits="false" id="M_dolichol_r" name="Dolichol C15H28O" compartment="endoplasmicreticulum"/>
      <species boundaryCondition="false" constant="false" hasOnlySubstanceUnits="false" id="M_xan_c" name="Xanthine" compartment="cytosol"/>
      <species boundaryCondition="false" constant="false" hasOnlySubstanceUnits="false" id="M_xan_p" name="Xanthine" compartment="peroxisome"/>
      <species boundaryCondition="false" constant="false" hasOnlySubstanceUnits="false" id="M_gsn_c" name="Guanosine" compartment="cytosol"/>
      <species boundaryCondition="false" constant="false" hasOnlySubstanceUnits="false" id="M_gsn_e" name="Guanosine" compartment="extracellular"/>
      <species boundaryCondition="false" constant="false" hasOnlySubstanceUnits="false" id="M_gsn_l" name="Guanosine" compartment="lysosome"/>
      <species boundaryCondition="false" constant="false" hasOnlySubstanceUnits="false" id="M_gsn_m" name="Guanosine" compartment="mitochondria"/>
      <species boundaryCondition="false" constant="false" hasOnlySubstanceUnits="false" id="M_hista_c" name="Hista c" compartment="cytosol"/>
      <species boundaryCondition="false" constant="false" hasOnlySubstanceUnits="false" id="M_hista_e" name="Hista c" compartment="extracellular"/>
      <species boundaryCondition="false" constant="false" hasOnlySubstanceUnits="false" id="M_qh2_m" name="Ubiquinol" compartment="mitochondria"/>
      <species boundaryCondition="false" constant="false" hasOnlySubstanceUnits="false" id="M_trypta_c" name="Trypta c" compartment="cytosol"/>
      <species boundaryCondition="false" constant="false" hasOnlySubstanceUnits="false" id="M_trypta_e" name="Trypta c" compartment="extracellular"/>
      <species boundaryCondition="false" constant="false" hasOnlySubstanceUnits="false" id="M_q_m" name="Ubiquinone" compartment="mitochondria"/>
      <species boundaryCondition="false" constant="false" hasOnlySubstanceUnits="false" id="M_C00401_g" name="Chondroitin" compartment="golgi"/>
      <species boundaryCondition="false" constant="false" hasOnlySubstanceUnits="false" id="M_asp__D_p" name="Asp  D c" compartment="peroxisome"/>
      <species boundaryCondition="false" constant="false" hasOnlySubstanceUnits="false" id="M_pppi_r" name="(Phosphate)n" compartment="endoplasmicreticulum"/>
      <species boundaryCondition="false" constant="false" hasOnlySubstanceUnits="false" id="M_C00405_p" name="D-Amino acid" compartment="peroxisome"/>
      <species boundaryCondition="false" constant="false" hasOnlySubstanceUnits="false" id="M_ile__L_c" name="L-Isoleucine" compartment="cytosol"/>
      <species boundaryCondition="false" constant="false" hasOnlySubstanceUnits="false" id="M_ile__L_m" name="L-Isoleucine" compartment="mitochondria"/>
      <species boundaryCondition="false" constant="false" hasOnlySubstanceUnits="false" id="M_ile__L_e" name="L-Isoleucine" compartment="extracellular"/>
      <species boundaryCondition="false" constant="false" hasOnlySubstanceUnits="false" id="M_prgstrn_c" name="Prgstrn c" compartment="cytosol"/>
      <species boundaryCondition="false" constant="false" hasOnlySubstanceUnits="false" id="M_stcoa_mem" name="Stearoyl-CoA (n-C18:0CoA)" compartment="membrane"/>
      <species boundaryCondition="false" constant="false" hasOnlySubstanceUnits="false" id="M_dhf_c" name="7,8-Dihydrofolate" compartment="cytosol"/>
      <species boundaryCondition="false" constant="false" hasOnlySubstanceUnits="false" id="M_dhf_m" name="7,8-Dihydrofolate" compartment="mitochondria"/>
      <species boundaryCondition="false" constant="false" hasOnlySubstanceUnits="false" id="M_pa_m" name="Phosphatidate" compartment="mitochondria"/>
      <species boundaryCondition="false" constant="false" hasOnlySubstanceUnits="false" id="M_pa_c" name="Phosphatidate" compartment="cytosol"/>
      <species boundaryCondition="false" constant="false" hasOnlySubstanceUnits="false" id="M_pa_g" name="Phosphatidate" compartment="golgi"/>
      <species boundaryCondition="false" constant="false" hasOnlySubstanceUnits="false" id="M_pa_r" name="Phosphatidate" compartment="endoplasmicreticulum"/>
      <species boundaryCondition="false" constant="false" hasOnlySubstanceUnits="false" id="M_acon_C_c" name="Cis-Aconitate" compartment="cytosol"/>
      <species boundaryCondition="false" constant="false" hasOnlySubstanceUnits="false" id="M_acon_C_m" name="Cis-Aconitate" compartment="mitochondria"/>
      <species boundaryCondition="false" constant="false" hasOnlySubstanceUnits="false" id="M_mev__R_c" name=" R  Mevalonate C6H11O4" compartment="cytosol"/>
      <species boundaryCondition="false" constant="false" hasOnlySubstanceUnits="false" id="M_tag_mem" name="Triacylglycerol" compartment="membrane"/>
      <species boundaryCondition="false" constant="false" hasOnlySubstanceUnits="false" id="M_tag_e" name="Triacylglycerol" compartment="extracellular"/>
      <species boundaryCondition="false" constant="false" hasOnlySubstanceUnits="false" id="M_tag_c" name="Triacylglycerol" compartment="cytosol"/>
      <species boundaryCondition="false" constant="false" hasOnlySubstanceUnits="false" id="M_prostgh2_mem" name="Prostgh2 c" compartment="membrane"/>
      <species boundaryCondition="false" constant="false" hasOnlySubstanceUnits="false" id="M_56dura_c" name="5,6-dihydrouracil" compartment="cytosol"/>
      <species boundaryCondition="false" constant="false" hasOnlySubstanceUnits="false" id="M_5aop_c" name="5-Amino-4-oxopentanoate" compartment="cytosol"/>
      <species boundaryCondition="false" constant="false" hasOnlySubstanceUnits="false" id="M_5aop_m" name="5-Amino-4-oxopentanoate" compartment="mitochondria"/>
      <species boundaryCondition="false" constant="false" hasOnlySubstanceUnits="false" id="M_25dop_c" name="2,5-Dioxopentanoate" compartment="cytosol"/>
      <species boundaryCondition="false" constant="false" hasOnlySubstanceUnits="false" id="M_25dop_r" name="2,5-Dioxopentanoate" compartment="endoplasmicreticulum"/>
      <species boundaryCondition="false" constant="false" hasOnlySubstanceUnits="false" id="M_25dop_m" name="2,5-Dioxopentanoate" compartment="mitochondria"/>
      <species boundaryCondition="false" constant="false" hasOnlySubstanceUnits="false" id="M_25dop_p" name="2,5-Dioxopentanoate" compartment="peroxisome"/>
      <species boundaryCondition="false" constant="false" hasOnlySubstanceUnits="false" id="M_acorn_c" name="N2-Acetyl-L-ornithine" compartment="cytosol"/>
      <species boundaryCondition="false" constant="false" hasOnlySubstanceUnits="false" id="M_acorn_m" name="N2-Acetyl-L-ornithine" compartment="mitochondria"/>
      <species boundaryCondition="false" constant="false" hasOnlySubstanceUnits="false" id="M_cbasp_c" name="N-Carbamoyl-L-aspartate" compartment="cytosol"/>
      <species boundaryCondition="false" constant="false" hasOnlySubstanceUnits="false" id="M_forglu_c" name="N-Formimidoyl-L-glutamate" compartment="cytosol"/>
      <species boundaryCondition="false" constant="false" hasOnlySubstanceUnits="false" id="M_5mthf_c" name="5-Methyltetrahydrofolate" compartment="cytosol"/>
      <species boundaryCondition="false" constant="false" hasOnlySubstanceUnits="false" id="M_5mthf_e" name="5-Methyltetrahydrofolate" compartment="extracellular"/>
      <species boundaryCondition="false" constant="false" hasOnlySubstanceUnits="false" id="M_methf_c" name="5,10-Methenyltetrahydrofolate" compartment="cytosol"/>
      <species boundaryCondition="false" constant="false" hasOnlySubstanceUnits="false" id="M_methf_m" name="5,10-Methenyltetrahydrofolate" compartment="mitochondria"/>
      <species boundaryCondition="false" constant="false" hasOnlySubstanceUnits="false" id="M_gal1p_c" name="Alpha-D-Galactose 1-phosphate" compartment="cytosol"/>
      <species boundaryCondition="false" constant="false" hasOnlySubstanceUnits="false" id="M_s17bp_c" name="Sedoheptulose 1,7-bisphosphate" compartment="cytosol"/>
      <species boundaryCondition="false" constant="false" hasOnlySubstanceUnits="false" id="M_s17bp_e" name="Sedoheptulose 1,7-bisphosphate" compartment="extracellular"/>
      <species boundaryCondition="false" constant="false" hasOnlySubstanceUnits="false" id="M_frdp_mem" name="Farnesyl diphosphate" compartment="membrane"/>
      <species boundaryCondition="false" constant="false" hasOnlySubstanceUnits="false" id="M_saccrp__L_m" name="L Saccharopine C11H19N2O6" compartment="mitochondria"/>
      <species boundaryCondition="false" constant="false" hasOnlySubstanceUnits="false" id="M_C00454_c" name="NDP" compartment="cytosol"/>
      <species boundaryCondition="false" constant="false" hasOnlySubstanceUnits="false" id="M_nmn_g" name="NMN" compartment="golgi"/>
      <species boundaryCondition="false" constant="false" hasOnlySubstanceUnits="false" id="M_nmn_c" name="NMN" compartment="cytosol"/>
      <species boundaryCondition="false" constant="false" hasOnlySubstanceUnits="false" id="M_nmn_e" name="NMN" compartment="extracellular"/>
      <species boundaryCondition="false" constant="false" hasOnlySubstanceUnits="false" id="M_nmn_m" name="NMN" compartment="mitochondria"/>
      <species boundaryCondition="false" constant="false" hasOnlySubstanceUnits="false" id="M_nmn_n" name="NMN" compartment="nucleus"/>
      <species boundaryCondition="false" constant="false" hasOnlySubstanceUnits="false" id="M_nmn_p" name="NMN" compartment="peroxisome"/>
      <species boundaryCondition="false" constant="false" hasOnlySubstanceUnits="false" id="M_dctp_c" name="DCTP" compartment="cytosol"/>
      <species boundaryCondition="false" constant="false" hasOnlySubstanceUnits="false" id="M_dctp_m" name="DCTP" compartment="mitochondria"/>
      <species boundaryCondition="false" constant="false" hasOnlySubstanceUnits="false" id="M_dttp_c" name="DTTP" compartment="cytosol"/>
      <species boundaryCondition="false" constant="false" hasOnlySubstanceUnits="false" id="M_dttp_e" name="DTTP" compartment="extracellular"/>
      <species boundaryCondition="false" constant="false" hasOnlySubstanceUnits="false" id="M_dttp_m" name="DTTP" compartment="mitochondria"/>
      <species boundaryCondition="false" constant="false" hasOnlySubstanceUnits="false" id="M_dutp_c" name="DUTP" compartment="cytosol"/>
      <species boundaryCondition="false" constant="false" hasOnlySubstanceUnits="false" id="M_dutp_m" name="DUTP" compartment="mitochondria"/>
      <species boundaryCondition="false" constant="false" hasOnlySubstanceUnits="false" id="M_chtn_e" name="Chtn c" compartment="extracellular"/>
      <species boundaryCondition="false" constant="false" hasOnlySubstanceUnits="false" id="M_C00462_c" name="HX" compartment="cytosol"/>
      <species boundaryCondition="false" constant="false" hasOnlySubstanceUnits="false" id="M_C00462_r" name="HX" compartment="endoplasmicreticulum"/>
      <species boundaryCondition="false" constant="false" hasOnlySubstanceUnits="false" id="M_C00462_p" name="HX" compartment="peroxisome"/>
      <species boundaryCondition="false" constant="false" hasOnlySubstanceUnits="false" id="M_estrone_m" name="Estrone c" compartment="mitochondria"/>
      <species boundaryCondition="false" constant="false" hasOnlySubstanceUnits="false" id="M_estrone_c" name="Estrone c" compartment="cytosol"/>
      <species boundaryCondition="false" constant="false" hasOnlySubstanceUnits="false" id="M_estrone_r" name="Estrone c" compartment="endoplasmicreticulum"/>
      <species boundaryCondition="false" constant="false" hasOnlySubstanceUnits="false" id="M_etoh_c" name="Ethanol" compartment="cytosol"/>
      <species boundaryCondition="false" constant="false" hasOnlySubstanceUnits="false" id="M_etoh_m" name="Ethanol" compartment="mitochondria"/>
      <species boundaryCondition="false" constant="false" hasOnlySubstanceUnits="false" id="M_etoh_e" name="Ethanol" compartment="extracellular"/>
      <species boundaryCondition="false" constant="false" hasOnlySubstanceUnits="false" id="M_C00472_c" name="Quinone" compartment="cytosol"/>
      <species boundaryCondition="false" constant="false" hasOnlySubstanceUnits="false" id="M_retinol_c" name="Retinol c" compartment="cytosol"/>
      <species boundaryCondition="false" constant="false" hasOnlySubstanceUnits="false" id="M_retinol_e" name="Retinol c" compartment="extracellular"/>
      <species boundaryCondition="false" constant="false" hasOnlySubstanceUnits="false" id="M_cytd_c" name="Cytidine" compartment="cytosol"/>
      <species boundaryCondition="false" constant="false" hasOnlySubstanceUnits="false" id="M_cytd_e" name="Cytidine" compartment="extracellular"/>
      <species boundaryCondition="false" constant="false" hasOnlySubstanceUnits="false" id="M_cytd_l" name="Cytidine" compartment="lysosome"/>
      <species boundaryCondition="false" constant="false" hasOnlySubstanceUnits="false" id="M_cytd_m" name="Cytidine" compartment="mitochondria"/>
      <species boundaryCondition="false" constant="false" hasOnlySubstanceUnits="false" id="M_tym_c" name="Tyramine" compartment="cytosol"/>
      <species boundaryCondition="false" constant="false" hasOnlySubstanceUnits="false" id="M_tym_e" name="Tyramine" compartment="extracellular"/>
      <species boundaryCondition="false" constant="false" hasOnlySubstanceUnits="false" id="M_bilirub_c" name="Bilirubin" compartment="cytosol"/>
      <species boundaryCondition="false" constant="false" hasOnlySubstanceUnits="false" id="M_bilirub_r" name="Bilirubin" compartment="endoplasmicreticulum"/>
      <species boundaryCondition="false" constant="false" hasOnlySubstanceUnits="false" id="M_bilirub_e" name="Bilirubin" compartment="extracellular"/>
      <species boundaryCondition="false" constant="false" hasOnlySubstanceUnits="false" id="M_frmd_c" name="Formamide" compartment="cytosol"/>
      <species boundaryCondition="false" constant="false" hasOnlySubstanceUnits="false" id="M_Lcystin_c" name="L-Cystine" compartment="cytosol"/>
      <species boundaryCondition="false" constant="false" hasOnlySubstanceUnits="false" id="M_Lcystin_e" name="L-Cystine" compartment="extracellular"/>
      <species boundaryCondition="false" constant="false" hasOnlySubstanceUnits="false" id="M_raffin_l" name="Raffinose C18H32O16" compartment="lysosome"/>
      <species boundaryCondition="false" constant="false" hasOnlySubstanceUnits="false" id="M_alltt_r" name="Allantoate" compartment="endoplasmicreticulum"/>
      <species boundaryCondition="false" constant="false" hasOnlySubstanceUnits="false" id="M_biliverd_c" name="Biliverdin" compartment="cytosol"/>
      <species boundaryCondition="false" constant="false" hasOnlySubstanceUnits="false" id="M_biliverd_r" name="Biliverdin" compartment="endoplasmicreticulum"/>
      <species boundaryCondition="false" constant="false" hasOnlySubstanceUnits="false" id="M_fol_c" name="Folate" compartment="cytosol"/>
      <species boundaryCondition="false" constant="false" hasOnlySubstanceUnits="false" id="M_Lcyst_c" name="L-Cysteate" compartment="cytosol"/>
      <species boundaryCondition="false" constant="false" hasOnlySubstanceUnits="false" id="M_Lcyst_m" name="L-Cysteate" compartment="mitochondria"/>
      <species boundaryCondition="false" constant="false" hasOnlySubstanceUnits="false" id="M_ocdce9coa_c" name="(9Z)-octadecenoyl-coa" compartment="cytosol"/>
      <species boundaryCondition="false" constant="false" hasOnlySubstanceUnits="false" id="M_ocdce9coa_n" name="(9Z)-octadecenoyl-coa" compartment="nucleus"/>
      <species boundaryCondition="false" constant="false" hasOnlySubstanceUnits="false" id="M_cdpglyc_c" name="CDPglycerol" compartment="cytosol"/>
      <species boundaryCondition="false" constant="false" hasOnlySubstanceUnits="false" id="M_orn__D_p" name="Orn  D x" compartment="peroxisome"/>
      <species boundaryCondition="false" constant="false" hasOnlySubstanceUnits="false" id="M_hxdcal_mem" name="Hexadecanal C16H32O" compartment="membrane"/>
      <species boundaryCondition="false" constant="false" hasOnlySubstanceUnits="false" id="M_hyptaur_c" name="Hyptaur c" compartment="cytosol"/>
      <species boundaryCondition="false" constant="false" hasOnlySubstanceUnits="false" id="M_hyptaur_m" name="Hyptaur c" compartment="mitochondria"/>
      <species boundaryCondition="false" constant="false" hasOnlySubstanceUnits="false" id="M_andrstrn_r" name="Andrstrn c" compartment="endoplasmicreticulum"/>
      <species boundaryCondition="false" constant="false" hasOnlySubstanceUnits="false" id="M_cytcc_mim" name="Cytochrome c" compartment="mitochondrialinnermembrane"/>
      <species boundaryCondition="false" constant="false" hasOnlySubstanceUnits="false" id="M_duri_c" name="Deoxyuridine" compartment="cytosol"/>
      <species boundaryCondition="false" constant="false" hasOnlySubstanceUnits="false" id="M_duri_m" name="Deoxyuridine" compartment="mitochondria"/>
      <species boundaryCondition="false" constant="false" hasOnlySubstanceUnits="false" id="M_duri_e" name="Deoxyuridine" compartment="extracellular"/>
      <species boundaryCondition="false" constant="false" hasOnlySubstanceUnits="false" id="M_glutcoa_m" name="Glutaryl-CoA" compartment="mitochondria"/>
      <species boundaryCondition="false" constant="false" hasOnlySubstanceUnits="false" id="M_hqn_c" name="Hydroquinone" compartment="cytosol"/>
      <species boundaryCondition="false" constant="false" hasOnlySubstanceUnits="false" id="M_hqn_e" name="Hydroquinone" compartment="extracellular"/>
      <species boundaryCondition="false" constant="false" hasOnlySubstanceUnits="false" id="M_abt_c" name="L Arabinitol C5H12O5" compartment="cytosol"/>
      <species boundaryCondition="false" constant="false" hasOnlySubstanceUnits="false" id="M_no_c" name="Nitric oxide" compartment="cytosol"/>
      <species boundaryCondition="false" constant="false" hasOnlySubstanceUnits="false" id="M_no_e" name="Nitric oxide" compartment="extracellular"/>
      <species boundaryCondition="false" constant="false" hasOnlySubstanceUnits="false" id="M_pydam_c" name="Pyridoxamine" compartment="cytosol"/>
      <species boundaryCondition="false" constant="false" hasOnlySubstanceUnits="false" id="M_pydam_e" name="Pyridoxamine" compartment="extracellular"/>
      <species boundaryCondition="false" constant="false" hasOnlySubstanceUnits="false" id="M_tststerone_mem" name="Tststerone c" compartment="membrane"/>
      <species boundaryCondition="false" constant="false" hasOnlySubstanceUnits="false" id="M_pppi_c" name="Inorganic triphosphate" compartment="cytosol"/>
      <species boundaryCondition="false" constant="false" hasOnlySubstanceUnits="false" id="M_pppi_m" name="Inorganic triphosphate" compartment="mitochondria"/>
      <species boundaryCondition="false" constant="false" hasOnlySubstanceUnits="false" id="M_dma_c" name="Dimethylamine" compartment="cytosol"/>
      <species boundaryCondition="false" constant="false" hasOnlySubstanceUnits="false" id="M_hgentis_c" name="Homogentisate C8H7O4" compartment="cytosol"/>
      <species boundaryCondition="false" constant="false" hasOnlySubstanceUnits="false" id="M_mthgxl_c" name="Methylglyoxal" compartment="cytosol"/>
      <species boundaryCondition="false" constant="false" hasOnlySubstanceUnits="false" id="M_mthgxl_e" name="Methylglyoxal" compartment="extracellular"/>
      <species boundaryCondition="false" constant="false" hasOnlySubstanceUnits="false" id="M_nrpphr_c" name="Nrpphr c" compartment="cytosol"/>
      <species boundaryCondition="false" constant="false" hasOnlySubstanceUnits="false" id="M_nrpphr_e" name="Nrpphr c" compartment="extracellular"/>
      <species boundaryCondition="false" constant="false" hasOnlySubstanceUnits="false" id="M_sphmyln_mem" name="Sphingomyelin" compartment="membrane"/>
      <species boundaryCondition="false" constant="false" hasOnlySubstanceUnits="false" id="M_4abutn_c" name="4-Aminobutanal" compartment="cytosol"/>
      <species boundaryCondition="false" constant="false" hasOnlySubstanceUnits="false" id="M_4abutn_r" name="4-Aminobutanal" compartment="endoplasmicreticulum"/>
      <species boundaryCondition="false" constant="false" hasOnlySubstanceUnits="false" id="M_4abutn_e" name="4-Aminobutanal" compartment="extracellular"/>
      <species boundaryCondition="false" constant="false" hasOnlySubstanceUnits="false" id="M_4abutn_m" name="4-Aminobutanal" compartment="mitochondria"/>
      <species boundaryCondition="false" constant="false" hasOnlySubstanceUnits="false" id="M_4abutn_p" name="4-Aminobutanal" compartment="peroxisome"/>
      <species boundaryCondition="false" constant="false" hasOnlySubstanceUnits="false" id="M_dad_2_c" name="Deoxyadenosine" compartment="cytosol"/>
      <species boundaryCondition="false" constant="false" hasOnlySubstanceUnits="false" id="M_dad_2_e" name="Deoxyadenosine" compartment="extracellular"/>
      <species boundaryCondition="false" constant="false" hasOnlySubstanceUnits="false" id="M_dad_2_p" name="Deoxyadenosine" compartment="peroxisome"/>
      <species boundaryCondition="false" constant="false" hasOnlySubstanceUnits="false" id="M_cdpea_c" name="CDPethanolamine C11H19N4O11P2" compartment="cytosol"/>
      <species boundaryCondition="false" constant="false" hasOnlySubstanceUnits="false" id="M_camp_c" name="CAMP" compartment="cytosol"/>
      <species boundaryCondition="false" constant="false" hasOnlySubstanceUnits="false" id="M_camp_e" name="CAMP" compartment="extracellular"/>
      <species boundaryCondition="false" constant="false" hasOnlySubstanceUnits="false" id="M_betald_m" name="Betaine aldehyde" compartment="mitochondria"/>
      <species boundaryCondition="false" constant="false" hasOnlySubstanceUnits="false" id="M_glyald_c" name="D-Glyceraldehyde" compartment="cytosol"/>
      <species boundaryCondition="false" constant="false" hasOnlySubstanceUnits="false" id="M_glyald_r" name="D-Glyceraldehyde" compartment="endoplasmicreticulum"/>
      <species boundaryCondition="false" constant="false" hasOnlySubstanceUnits="false" id="M_glyald_e" name="D-Glyceraldehyde" compartment="extracellular"/>
      <species boundaryCondition="false" constant="false" hasOnlySubstanceUnits="false" id="M_glyald_m" name="D-Glyceraldehyde" compartment="mitochondria"/>
      <species boundaryCondition="false" constant="false" hasOnlySubstanceUnits="false" id="M_glyald_p" name="D-Glyceraldehyde" compartment="peroxisome"/>
      <species boundaryCondition="false" constant="false" hasOnlySubstanceUnits="false" id="M_gudac_c" name="Gudac c" compartment="cytosol"/>
      <species boundaryCondition="false" constant="false" hasOnlySubstanceUnits="false" id="M_gudac_i" name="Gudac c" compartment="mitochondrialintermembranespace"/>
      <species boundaryCondition="false" constant="false" hasOnlySubstanceUnits="false" id="M_12ppd_c" name="1,2-Propanediol" compartment="cytosol"/>
      <species boundaryCondition="false" constant="false" hasOnlySubstanceUnits="false" id="M_prostge2_c" name="Prostge2 c" compartment="cytosol"/>
      <species boundaryCondition="false" constant="false" hasOnlySubstanceUnits="false" id="M_prostge2_e" name="Prostge2 c" compartment="extracellular"/>
      <species boundaryCondition="false" constant="false" hasOnlySubstanceUnits="false" id="M_prostge2_mem" name="Prostge2 c" compartment="membrane"/>
      <species boundaryCondition="false" constant="false" hasOnlySubstanceUnits="false" id="M_cholp_g" name="Choline phosphate C5H13NO4P" compartment="golgi"/>
      <species boundaryCondition="false" constant="false" hasOnlySubstanceUnits="false" id="M_cholp_c" name="Choline phosphate C5H13NO4P" compartment="cytosol"/>
      <species boundaryCondition="false" constant="false" hasOnlySubstanceUnits="false" id="M_cholp_e" name="Choline phosphate C5H13NO4P" compartment="extracellular"/>
      <species boundaryCondition="false" constant="false" hasOnlySubstanceUnits="false" id="M_cholp_l" name="Choline phosphate C5H13NO4P" compartment="lysosome"/>
      <species boundaryCondition="false" constant="false" hasOnlySubstanceUnits="false" id="M_cholp_m" name="Choline phosphate C5H13NO4P" compartment="mitochondria"/>
      <species boundaryCondition="false" constant="false" hasOnlySubstanceUnits="false" id="M_cholp_n" name="Choline phosphate C5H13NO4P" compartment="nucleus"/>
      <species boundaryCondition="false" constant="false" hasOnlySubstanceUnits="false" id="M_confrl_c" name="Coniferol" compartment="cytosol"/>
      <species boundaryCondition="false" constant="false" hasOnlySubstanceUnits="false" id="M_pacald_c" name="Phenylacetaldehyde" compartment="cytosol"/>
      <species boundaryCondition="false" constant="false" hasOnlySubstanceUnits="false" id="M_pacald_e" name="Phenylacetaldehyde" compartment="extracellular"/>
      <species boundaryCondition="false" constant="false" hasOnlySubstanceUnits="false" id="M_urdglyc_r" name="(-)-Ureidoglycolate" compartment="endoplasmicreticulum"/>
      <species boundaryCondition="false" constant="false" hasOnlySubstanceUnits="false" id="M_3sala_c" name="3-Sulfino-L-alanine" compartment="cytosol"/>
      <species boundaryCondition="false" constant="false" hasOnlySubstanceUnits="false" id="M_3sala_m" name="3-Sulfino-L-alanine" compartment="mitochondria"/>
      <species boundaryCondition="false" constant="false" hasOnlySubstanceUnits="false" id="M_C00615_c" name="Protein histidine" compartment="cytosol"/>
      <species boundaryCondition="false" constant="false" hasOnlySubstanceUnits="false" id="M_3dhguln_c" name="3-Dehydro-L-gulonate" compartment="cytosol"/>
      <species boundaryCondition="false" constant="false" hasOnlySubstanceUnits="false" id="M_r1p_c" name="Alpha-D-Ribose 1-phosphate" compartment="cytosol"/>
      <species boundaryCondition="false" constant="false" hasOnlySubstanceUnits="false" id="M_doldp_mem" name="Dolichyl diphosphate" compartment="membrane"/>
      <species boundaryCondition="false" constant="false" hasOnlySubstanceUnits="false" id="M_acglu_m" name="N-Acetyl-L-glutamate" compartment="mitochondria"/>
      <species boundaryCondition="false" constant="false" hasOnlySubstanceUnits="false" id="M_pdx5p_c" name="Pyridoxine 5'-phosphate" compartment="cytosol"/>
      <species boundaryCondition="false" constant="false" hasOnlySubstanceUnits="false" id="M_25dhb_c" name="2,5-Dihydroxybenzoate" compartment="cytosol"/>
      <species boundaryCondition="false" constant="false" hasOnlySubstanceUnits="false" id="M_ibcoa_m" name="Isobutyryl-CoA" compartment="mitochondria"/>
      <species boundaryCondition="false" constant="false" hasOnlySubstanceUnits="false" id="M_2pg_c" name="D-Glycerate 2-phosphate" compartment="cytosol"/>
      <species boundaryCondition="false" constant="false" hasOnlySubstanceUnits="false" id="M_3hanthrn_c" name="3 Hydroxyanthranilate C7H7NO3" compartment="cytosol"/>
      <species boundaryCondition="false" constant="false" hasOnlySubstanceUnits="false" id="M_3hanthrn_p" name="3 Hydroxyanthranilate C7H7NO3" compartment="peroxisome"/>
      <species boundaryCondition="false" constant="false" hasOnlySubstanceUnits="false" id="M_cs_a_g" name="Chondroitin sulfate A" compartment="golgi"/>
      <species boundaryCondition="false" constant="false" hasOnlySubstanceUnits="false" id="M_man1p_c" name="D-Mannose 1-phosphate" compartment="cytosol"/>
      <species boundaryCondition="false" constant="false" hasOnlySubstanceUnits="false" id="M_id3acald_c" name="Indole 3 acetaldehyde C10H9NO" compartment="cytosol"/>
      <species boundaryCondition="false" constant="false" hasOnlySubstanceUnits="false" id="M_id3acald_r" name="Indole 3 acetaldehyde C10H9NO" compartment="endoplasmicreticulum"/>
      <species boundaryCondition="false" constant="false" hasOnlySubstanceUnits="false" id="M_id3acald_e" name="Indole 3 acetaldehyde C10H9NO" compartment="extracellular"/>
      <species boundaryCondition="false" constant="false" hasOnlySubstanceUnits="false" id="M_id3acald_m" name="Indole 3 acetaldehyde C10H9NO" compartment="mitochondria"/>
      <species boundaryCondition="false" constant="false" hasOnlySubstanceUnits="false" id="M_id3acald_p" name="Indole 3 acetaldehyde C10H9NO" compartment="peroxisome"/>
      <species boundaryCondition="false" constant="false" hasOnlySubstanceUnits="false" id="M_C00638_c" name="Higher fatty acid" compartment="cytosol"/>
      <species boundaryCondition="false" constant="false" hasOnlySubstanceUnits="false" id="M_C00638_n" name="Higher fatty acid" compartment="nucleus"/>
      <species boundaryCondition="false" constant="false" hasOnlySubstanceUnits="false" id="M_prostgf2_c" name="Prostgf2 c" compartment="cytosol"/>
      <species boundaryCondition="false" constant="false" hasOnlySubstanceUnits="false" id="M_prostgf2_e" name="Prostgf2 c" compartment="extracellular"/>
      <species boundaryCondition="false" constant="false" hasOnlySubstanceUnits="false" id="M_3hacoa_m" name="(S)-3-Hydroxyacyl-CoA" compartment="mitochondria"/>
      <species boundaryCondition="false" constant="false" hasOnlySubstanceUnits="false" id="M_3hacoa_p" name="(S)-3-Hydroxyacyl-CoA" compartment="peroxisome"/>
      <species boundaryCondition="false" constant="false" hasOnlySubstanceUnits="false" id="M_4hphac_c" name="4-Hydroxyphenylacetate" compartment="cytosol"/>
      <species boundaryCondition="false" constant="false" hasOnlySubstanceUnits="false" id="M_4hphac_e" name="4-Hydroxyphenylacetate" compartment="extracellular"/>
      <species boundaryCondition="false" constant="false" hasOnlySubstanceUnits="false" id="M_5htrp_c" name="5htrp c" compartment="cytosol"/>
      <species boundaryCondition="false" constant="false" hasOnlySubstanceUnits="false" id="M_5htrp_e" name="5htrp c" compartment="extracellular"/>
      <species boundaryCondition="false" constant="false" hasOnlySubstanceUnits="false" id="M_acmana_c" name="N-Acetyl-D-mannosamine" compartment="cytosol"/>
      <species boundaryCondition="false" constant="false" hasOnlySubstanceUnits="false" id="M_pyam5p_c" name="Pyridoxamine 5'-phosphate" compartment="cytosol"/>
      <species boundaryCondition="false" constant="false" hasOnlySubstanceUnits="false" id="M_xmp_c" name="Xanthosine 5'-phosphate" compartment="cytosol"/>
      <species boundaryCondition="false" constant="false" hasOnlySubstanceUnits="false" id="M_xmp_e" name="Xanthosine 5'-phosphate" compartment="extracellular"/>
      <species boundaryCondition="false" constant="false" hasOnlySubstanceUnits="false" id="M_xmp_m" name="Xanthosine 5'-phosphate" compartment="mitochondria"/>
      <species boundaryCondition="false" constant="false" hasOnlySubstanceUnits="false" id="M_C00658_l" name="(2E)-2-Enoyl-CoA" compartment="lysosome"/>
      <species boundaryCondition="false" constant="false" hasOnlySubstanceUnits="false" id="M_C00658_m" name="(2E)-2-Enoyl-CoA" compartment="mitochondria"/>
      <species boundaryCondition="false" constant="false" hasOnlySubstanceUnits="false" id="M_C00658_p" name="(2E)-2-Enoyl-CoA" compartment="peroxisome"/>
      <species boundaryCondition="false" constant="false" hasOnlySubstanceUnits="false" id="M_adfdRD_m" name="Reduced adrenal ferredoxin" compartment="mitochondria"/>
      <species boundaryCondition="false" constant="false" hasOnlySubstanceUnits="false" id="M_5forthf_c" name="5forthf c" compartment="cytosol"/>
      <species boundaryCondition="false" constant="false" hasOnlySubstanceUnits="false" id="M_f26bp_c" name="D-Fructose 2,6-bisphosphate" compartment="cytosol"/>
      <species boundaryCondition="false" constant="false" hasOnlySubstanceUnits="false" id="M_adfdOX_m" name="Oxidized adrenal ferredoxin" compartment="mitochondria"/>
      <species boundaryCondition="false" constant="false" hasOnlySubstanceUnits="false" id="M_g6p_A_c" name="Alpha-D-glucose 6 phosphate" compartment="cytosol"/>
      <species boundaryCondition="false" constant="false" hasOnlySubstanceUnits="false" id="M_g6p_A_r" name="Alpha-D-glucose 6 phosphate" compartment="endoplasmicreticulum"/>
      <species boundaryCondition="false" constant="false" hasOnlySubstanceUnits="false" id="M_g6p_A_e" name="Alpha-D-glucose 6 phosphate" compartment="extracellular"/>
      <species boundaryCondition="false" constant="false" hasOnlySubstanceUnits="false" id="M_glucys_c" name="Gamma-L-Glutamyl-L-cysteine" compartment="cytosol"/>
      <species boundaryCondition="false" constant="false" hasOnlySubstanceUnits="false" id="M_g3pc_c" name="Sn-Glycero-3-phosphocholine" compartment="cytosol"/>
      <species boundaryCondition="false" constant="false" hasOnlySubstanceUnits="false" id="M_3mop_c" name="(S)-3-Methyl-2-oxopentanoate" compartment="cytosol"/>
      <species boundaryCondition="false" constant="false" hasOnlySubstanceUnits="false" id="M_3mop_m" name="(S)-3-Methyl-2-oxopentanoate" compartment="mitochondria"/>
      <species boundaryCondition="false" constant="false" hasOnlySubstanceUnits="false" id="M_2dr1p_c" name="2-Deoxy-D-ribose 1-phosphate" compartment="cytosol"/>
      <species boundaryCondition="false" constant="false" hasOnlySubstanceUnits="false" id="M_2dr5p_c" name="2-Deoxy-D-ribose 5-phosphate" compartment="cytosol"/>
      <species boundaryCondition="false" constant="false" hasOnlySubstanceUnits="false" id="M_andrstandn_mem" name="Andrstandn r" compartment="membrane"/>
      <species boundaryCondition="false" constant="false" hasOnlySubstanceUnits="false" id="M_alpa_c" name="1 Acyl sn glycerol 3 phosphate C1920H3622O700P100" compartment="cytosol"/>
      <species boundaryCondition="false" constant="false" hasOnlySubstanceUnits="false" id="M_alpa_r" name="1 Acyl sn glycerol 3 phosphate C1920H3622O700P100" compartment="endoplasmicreticulum"/>
      <species boundaryCondition="false" constant="false" hasOnlySubstanceUnits="false" id="M_alpa_m" name="1 Acyl sn glycerol 3 phosphate C1920H3622O700P100" compartment="mitochondria"/>
      <species boundaryCondition="false" constant="false" hasOnlySubstanceUnits="false" id="M_mmcoa__S_m" name="(S)-Methylmalonyl-CoA" compartment="mitochondria"/>
      <species boundaryCondition="false" constant="false" hasOnlySubstanceUnits="false" id="M_prostgd2_c" name="Prostgd2 c" compartment="cytosol"/>
      <species boundaryCondition="false" constant="false" hasOnlySubstanceUnits="false" id="M_prostgd2_e" name="Prostgd2 c" compartment="extracellular"/>
      <species boundaryCondition="false" constant="false" hasOnlySubstanceUnits="false" id="M_cl_c" name="Chloride" compartment="cytosol"/>
      <species boundaryCondition="false" constant="false" hasOnlySubstanceUnits="false" id="M_cl_e" name="Chloride" compartment="extracellular"/>
      <species boundaryCondition="false" constant="false" hasOnlySubstanceUnits="false" id="M_xtp_c" name="XTP" compartment="cytosol"/>
      <species boundaryCondition="false" constant="false" hasOnlySubstanceUnits="false" id="M_xtp_m" name="XTP" compartment="mitochondria"/>
      <species boundaryCondition="false" constant="false" hasOnlySubstanceUnits="false" id="M_o2s_p" name="Superoxide anion" compartment="peroxisome"/>
      <species boundaryCondition="false" constant="false" hasOnlySubstanceUnits="false" id="M_o2s_m" name="Superoxide anion" compartment="mitochondria"/>
      <species boundaryCondition="false" constant="false" hasOnlySubstanceUnits="false" id="M_dcdp_c" name="DCDP" compartment="cytosol"/>
      <species boundaryCondition="false" constant="false" hasOnlySubstanceUnits="false" id="M_dcdp_m" name="DCDP" compartment="mitochondria"/>
      <species boundaryCondition="false" constant="false" hasOnlySubstanceUnits="false" id="M_dcdp_n" name="DCDP" compartment="nucleus"/>
      <species boundaryCondition="false" constant="false" hasOnlySubstanceUnits="false" id="M_ocdcea_c" name="Octadecenoate (n-C18:1)" compartment="cytosol"/>
      <species boundaryCondition="false" constant="false" hasOnlySubstanceUnits="false" id="M_ocdcea_n" name="Octadecenoate (n-C18:1)" compartment="nucleus"/>
      <species boundaryCondition="false" constant="false" hasOnlySubstanceUnits="false" id="M_glyb_c" name="Glycine betaine" compartment="cytosol"/>
      <species boundaryCondition="false" constant="false" hasOnlySubstanceUnits="false" id="M_glyb_m" name="Glycine betaine" compartment="mitochondria"/>
      <species boundaryCondition="false" constant="false" hasOnlySubstanceUnits="false" id="M_glyb_e" name="Glycine betaine" compartment="extracellular"/>
      <species boundaryCondition="false" constant="false" hasOnlySubstanceUnits="false" id="M_C00723_r" name="Insulin" compartment="endoplasmicreticulum"/>
      <species boundaryCondition="false" constant="false" hasOnlySubstanceUnits="false" id="M_crtsl_mem" name="Crtsl c" compartment="membrane"/>
      <species boundaryCondition="false" constant="false" hasOnlySubstanceUnits="false" id="M_sprm_c" name="Spermine C10H30N4" compartment="cytosol"/>
      <species boundaryCondition="false" constant="false" hasOnlySubstanceUnits="false" id="M_sql_mem" name="Squalene C30H50" compartment="membrane"/>
      <species boundaryCondition="false" constant="false" hasOnlySubstanceUnits="false" id="M_14Bglcn_c" name="1,4-beta-D-Glucan" compartment="cytosol"/>
      <species boundaryCondition="false" constant="false" hasOnlySubstanceUnits="false" id="M_cortsn_mem" name="Cortsn r" compartment="membrane"/>
      <species boundaryCondition="false" constant="false" hasOnlySubstanceUnits="false" id="M_pro__D_p" name="Pro  D c" compartment="peroxisome"/>
      <species boundaryCondition="false" constant="false" hasOnlySubstanceUnits="false" id="M_pro__D_e" name="Pro  D c" compartment="extracellular"/>
      <species boundaryCondition="false" constant="false" hasOnlySubstanceUnits="false" id="M_pro__D_l" name="Pro  D c" compartment="lysosome"/>
      <species boundaryCondition="false" constant="false" hasOnlySubstanceUnits="false" id="M_pro__D_c" name="Pro  D c" compartment="cytosol"/>
      <species boundaryCondition="false" constant="false" hasOnlySubstanceUnits="false" id="M_retn_mem" name="Retn c" compartment="membrane"/>
      <species boundaryCondition="false" constant="false" hasOnlySubstanceUnits="false" id="M_srtn_c" name="Srtn c" compartment="cytosol"/>
      <species boundaryCondition="false" constant="false" hasOnlySubstanceUnits="false" id="M_srtn_e" name="Srtn c" compartment="extracellular"/>
      <species boundaryCondition="false" constant="false" hasOnlySubstanceUnits="false" id="M_urcan_c" name="Urocanate" compartment="cytosol"/>
      <species boundaryCondition="false" constant="false" hasOnlySubstanceUnits="false" id="M_trnatyr_c" name="TRNA(Tyr)" compartment="cytosol"/>
      <species boundaryCondition="false" constant="false" hasOnlySubstanceUnits="false" id="M_trnatyr_m" name="TRNA(Tyr)" compartment="mitochondria"/>
      <species boundaryCondition="false" constant="false" hasOnlySubstanceUnits="false" id="M_adrnl_c" name="Adrnl c" compartment="cytosol"/>
      <species boundaryCondition="false" constant="false" hasOnlySubstanceUnits="false" id="M_adrnl_e" name="Adrnl c" compartment="extracellular"/>
      <species boundaryCondition="false" constant="false" hasOnlySubstanceUnits="false" id="M_arg__D_p" name="Arg  D x" compartment="peroxisome"/>
      <species boundaryCondition="false" constant="false" hasOnlySubstanceUnits="false" id="M_sbt__D_c" name="D-Sorbitol" compartment="cytosol"/>
      <species boundaryCondition="false" constant="false" hasOnlySubstanceUnits="false" id="M_sbt__D_l" name="D-Sorbitol" compartment="lysosome"/>
      <species boundaryCondition="false" constant="false" hasOnlySubstanceUnits="false" id="M_guln__L_c" name="L-Gulonate" compartment="cytosol"/>
      <species boundaryCondition="false" constant="false" hasOnlySubstanceUnits="false" id="M_C00804_c" name="Propynoate" compartment="cytosol"/>
      <species boundaryCondition="false" constant="false" hasOnlySubstanceUnits="false" id="M_C00804_r" name="Propynoate" compartment="endoplasmicreticulum"/>
      <species boundaryCondition="false" constant="false" hasOnlySubstanceUnits="false" id="M_C00804_m" name="Propynoate" compartment="mitochondria"/>
      <species boundaryCondition="false" constant="false" hasOnlySubstanceUnits="false" id="M_C00804_p" name="Propynoate" compartment="peroxisome"/>
      <species boundaryCondition="false" constant="false" hasOnlySubstanceUnits="false" id="M_glcr_c" name="D-Glucarate" compartment="cytosol"/>
      <species boundaryCondition="false" constant="false" hasOnlySubstanceUnits="false" id="M_glcr_r" name="D-Glucarate" compartment="endoplasmicreticulum"/>
      <species boundaryCondition="false" constant="false" hasOnlySubstanceUnits="false" id="M_glcr_m" name="D-Glucarate" compartment="mitochondria"/>
      <species boundaryCondition="false" constant="false" hasOnlySubstanceUnits="false" id="M_glcr_p" name="D-Glucarate" compartment="peroxisome"/>
      <species boundaryCondition="false" constant="false" hasOnlySubstanceUnits="false" id="M_gln__D_m" name="D-Glutamine" compartment="mitochondria"/>
      <species boundaryCondition="false" constant="false" hasOnlySubstanceUnits="false" id="M_dopaqn_c" name="Dopaqn c" compartment="cytosol"/>
      <species boundaryCondition="false" constant="false" hasOnlySubstanceUnits="false" id="M_npthl_c" name="Npthl c" compartment="cytosol"/>
      <species boundaryCondition="false" constant="false" hasOnlySubstanceUnits="false" id="M_npthl_r" name="Npthl c" compartment="endoplasmicreticulum"/>
      <species boundaryCondition="false" constant="false" hasOnlySubstanceUnits="false" id="M_npthl_e" name="Npthl c" compartment="extracellular"/>
      <species boundaryCondition="false" constant="false" hasOnlySubstanceUnits="false" id="M_ptth_c" name="Pantetheine" compartment="cytosol"/>
      <species boundaryCondition="false" constant="false" hasOnlySubstanceUnits="false" id="M_sphgn_mem" name="Sphinganine C18H40NO2" compartment="membrane"/>
      <species boundaryCondition="false" constant="false" hasOnlySubstanceUnits="false" id="M_dtdpglu_c" name="DTDPglucose" compartment="cytosol"/>
      <species boundaryCondition="false" constant="false" hasOnlySubstanceUnits="false" id="M_4pyrdx_c" name="4pyrdx c" compartment="cytosol"/>
      <species boundaryCondition="false" constant="false" hasOnlySubstanceUnits="false" id="M_dnac_n" name="DNA cytosine" compartment="nucleus"/>
      <species boundaryCondition="false" constant="false" hasOnlySubstanceUnits="false" id="M_dnad_g" name="Deamino-NAD+" compartment="golgi"/>
      <species boundaryCondition="false" constant="false" hasOnlySubstanceUnits="false" id="M_dnad_c" name="Deamino-NAD+" compartment="cytosol"/>
      <species boundaryCondition="false" constant="false" hasOnlySubstanceUnits="false" id="M_dnad_e" name="Deamino-NAD+" compartment="extracellular"/>
      <species boundaryCondition="false" constant="false" hasOnlySubstanceUnits="false" id="M_dnad_m" name="Deamino-NAD+" compartment="mitochondria"/>
      <species boundaryCondition="false" constant="false" hasOnlySubstanceUnits="false" id="M_dnad_p" name="Deamino-NAD+" compartment="peroxisome"/>
      <species boundaryCondition="false" constant="false" hasOnlySubstanceUnits="false" id="M_pnto__R_c" name="(R)-Pantothenate" compartment="cytosol"/>
      <species boundaryCondition="false" constant="false" hasOnlySubstanceUnits="false" id="M_C00865_mem" name="Phospholipid" compartment="membrane"/>
      <species boundaryCondition="false" constant="false" hasOnlySubstanceUnits="false" id="M_C00865_mim" name="Phospholipid" compartment="mitochondrialinnermembrane"/>
      <species boundaryCondition="false" constant="false" hasOnlySubstanceUnits="false" id="M_b2coa_m" name="Crotonoyl-CoA" compartment="mitochondria"/>
      <species boundaryCondition="false" constant="false" hasOnlySubstanceUnits="false" id="M_b2coa_p" name="Crotonoyl-CoA" compartment="peroxisome"/>
      <species boundaryCondition="false" constant="false" hasOnlySubstanceUnits="false" id="M_dcyt_c" name="Deoxycytidine" compartment="cytosol"/>
      <species boundaryCondition="false" constant="false" hasOnlySubstanceUnits="false" id="M_dcyt_e" name="Deoxycytidine" compartment="extracellular"/>
      <species boundaryCondition="false" constant="false" hasOnlySubstanceUnits="false" id="M_dcyt_n" name="Deoxycytidine" compartment="nucleus"/>
      <species boundaryCondition="false" constant="false" hasOnlySubstanceUnits="false" id="M_dpcoa_c" name="Dephospho-CoA" compartment="cytosol"/>
      <species boundaryCondition="false" constant="false" hasOnlySubstanceUnits="false" id="M_dpcoa_e" name="Dephospho-CoA" compartment="extracellular"/>
      <species boundaryCondition="false" constant="false" hasOnlySubstanceUnits="false" id="M_alatrna_c" name="L-Alanyl-tRNA(Ala)" compartment="cytosol"/>
      <species boundaryCondition="false" constant="false" hasOnlySubstanceUnits="false" id="M_alatrna_m" name="L-Alanyl-tRNA(Ala)" compartment="mitochondria"/>
      <species boundaryCondition="false" constant="false" hasOnlySubstanceUnits="false" id="M_prpncoa_m" name="Acrylyl CoA" compartment="mitochondria"/>
      <species boundaryCondition="false" constant="false" hasOnlySubstanceUnits="false" id="M_prpncoa_p" name="Acrylyl CoA" compartment="peroxisome"/>
      <species boundaryCondition="false" constant="false" hasOnlySubstanceUnits="false" id="M_retinol_cis_11_c" name="Retinol  cis  11 c" compartment="cytosol"/>
      <species boundaryCondition="false" constant="false" hasOnlySubstanceUnits="false" id="M_retinol_cis_11_r" name="Retinol  cis  11 c" compartment="endoplasmicreticulum"/>
      <species boundaryCondition="false" constant="false" hasOnlySubstanceUnits="false" id="M_56dthm_c" name="56dthm c" compartment="cytosol"/>
      <species boundaryCondition="false" constant="false" hasOnlySubstanceUnits="false" id="M_leuktrA4_mem" name="LeuktrA4 c" compartment="membrane"/>
      <species boundaryCondition="false" constant="false" hasOnlySubstanceUnits="false" id="M_dhpt_c" name="Dihydropteroate" compartment="cytosol"/>
      <species boundaryCondition="false" constant="false" hasOnlySubstanceUnits="false" id="M_dhpt_m" name="Dihydropteroate" compartment="mitochondria"/>
      <species boundaryCondition="false" constant="false" hasOnlySubstanceUnits="false" id="M_hs_e" name="Heparan sulfate" compartment="extracellular"/>
      <species boundaryCondition="false" constant="false" hasOnlySubstanceUnits="false" id="M_ppbng_c" name="Porphobilinogen" compartment="cytosol"/>
      <species boundaryCondition="false" constant="false" hasOnlySubstanceUnits="false" id="M_2ogm_c" name="2-Oxoglutaramate" compartment="cytosol"/>
      <species boundaryCondition="false" constant="false" hasOnlySubstanceUnits="false" id="M_35cgmp_c" name="3',5'-Cyclic GMP" compartment="cytosol"/>
      <species boundaryCondition="false" constant="false" hasOnlySubstanceUnits="false" id="M_35cgmp_e" name="3',5'-Cyclic GMP" compartment="extracellular"/>
      <species boundaryCondition="false" constant="false" hasOnlySubstanceUnits="false" id="M_3dhq_c" name="3-Dehydroquinate" compartment="cytosol"/>
      <species boundaryCondition="false" constant="false" hasOnlySubstanceUnits="false" id="M_estradiol_c" name="Estradiol c" compartment="cytosol"/>
      <species boundaryCondition="false" constant="false" hasOnlySubstanceUnits="false" id="M_estradiol_m" name="Estradiol c" compartment="mitochondria"/>
      <species boundaryCondition="false" constant="false" hasOnlySubstanceUnits="false" id="M_estradiol_r" name="Estradiol c" compartment="endoplasmicreticulum"/>
      <species boundaryCondition="false" constant="false" hasOnlySubstanceUnits="false" id="M_ind3ac_c" name="Indole 3 acetate C10H8NO2" compartment="cytosol"/>
      <species boundaryCondition="false" constant="false" hasOnlySubstanceUnits="false" id="M_ind3ac_r" name="Indole 3 acetate C10H8NO2" compartment="endoplasmicreticulum"/>
      <species boundaryCondition="false" constant="false" hasOnlySubstanceUnits="false" id="M_ind3ac_m" name="Indole 3 acetate C10H8NO2" compartment="mitochondria"/>
      <species boundaryCondition="false" constant="false" hasOnlySubstanceUnits="false" id="M_ind3ac_p" name="Indole 3 acetate C10H8NO2" compartment="peroxisome"/>
      <species boundaryCondition="false" constant="false" hasOnlySubstanceUnits="false" id="M_L2aadp_m" name="L 2 Aminoadipate C6H10NO4" compartment="mitochondria"/>
      <species boundaryCondition="false" constant="false" hasOnlySubstanceUnits="false" id="M_mercppyr_c" name="Mercaptopyruvate" compartment="cytosol"/>
      <species boundaryCondition="false" constant="false" hasOnlySubstanceUnits="false" id="M_mercppyr_m" name="Mercaptopyruvate" compartment="mitochondria"/>
      <species boundaryCondition="false" constant="false" hasOnlySubstanceUnits="false" id="M_Nacsertn_c" name="Nacsertn c" compartment="cytosol"/>
      <species boundaryCondition="false" constant="false" hasOnlySubstanceUnits="false" id="M_13dampp_e" name="1,3-Diaminopropane" compartment="extracellular"/>
      <species boundaryCondition="false" constant="false" hasOnlySubstanceUnits="false" id="M_2pglyc_c" name="2-Phosphoglycolate" compartment="cytosol"/>
      <species boundaryCondition="false" constant="false" hasOnlySubstanceUnits="false" id="M_ficytb5_mem" name="Ferricytochrome b5" compartment="membrane"/>
      <species boundaryCondition="false" constant="false" hasOnlySubstanceUnits="false" id="M_focytb5_mem" name="Ferrocytochrome b5" compartment="membrane"/>
      <species boundaryCondition="false" constant="false" hasOnlySubstanceUnits="false" id="M_pser__L_c" name="O-Phospho-L-serine" compartment="cytosol"/>
      <species boundaryCondition="false" constant="false" hasOnlySubstanceUnits="false" id="M_rbflvrd_c" name="Reduced riboflavin" compartment="cytosol"/>
      <species boundaryCondition="false" constant="false" hasOnlySubstanceUnits="false" id="M_3hpp_m" name="3-Hydroxypropanoate" compartment="mitochondria"/>
      <species boundaryCondition="false" constant="false" hasOnlySubstanceUnits="false" id="M_hmbil_c" name="Hydroxymethylbilane" compartment="cytosol"/>
      <species boundaryCondition="false" constant="false" hasOnlySubstanceUnits="false" id="M_C01025_c" name="Lipid hydroperoxide" compartment="cytosol"/>
      <species boundaryCondition="false" constant="false" hasOnlySubstanceUnits="false" id="M_C01025_n" name="Lipid hydroperoxide" compartment="nucleus"/>
      <species boundaryCondition="false" constant="false" hasOnlySubstanceUnits="false" id="M_dmgly_c" name="N,N-Dimethylglycine" compartment="cytosol"/>
      <species boundaryCondition="false" constant="false" hasOnlySubstanceUnits="false" id="M_4gudbutn_i" name="4 Guanidinobutanoate C5H11N3O2" compartment="mitochondrialintermembranespace"/>
      <species boundaryCondition="false" constant="false" hasOnlySubstanceUnits="false" id="M_4mlacac_c" name="4 Maleylacetoacetate C8H6O6" compartment="cytosol"/>
      <species boundaryCondition="false" constant="false" hasOnlySubstanceUnits="false" id="M_gullac_c" name="Gullac c" compartment="cytosol"/>
      <species boundaryCondition="false" constant="false" hasOnlySubstanceUnits="false" id="M_Nacasp_c" name="Nacasp c" compartment="cytosol"/>
      <species boundaryCondition="false" constant="false" hasOnlySubstanceUnits="false" id="M_Nforasp_c" name="N-Formyl-L-aspartate" compartment="cytosol"/>
      <species boundaryCondition="false" constant="false" hasOnlySubstanceUnits="false" id="M_Nforglu_c" name="N-Formyl-L-glutamate" compartment="cytosol"/>
      <species boundaryCondition="false" constant="false" hasOnlySubstanceUnits="false" id="M_uppg3_c" name="Uroporphyrinogen III" compartment="cytosol"/>
      <species boundaryCondition="false" constant="false" hasOnlySubstanceUnits="false" id="M_Ssq23epx_mem" name="(S)-2,3-Epoxysqualene" compartment="membrane"/>
      <species boundaryCondition="false" constant="false" hasOnlySubstanceUnits="false" id="M_35diotyr_e" name="35diotyr c" compartment="extracellular"/>
      <species boundaryCondition="false" constant="false" hasOnlySubstanceUnits="false" id="M_4fumacac_c" name="4 Fumarylacetoacetate C8H6O6" compartment="cytosol"/>
      <species boundaryCondition="false" constant="false" hasOnlySubstanceUnits="false" id="M_acgal_e" name="N-Acetylgalactosamine" compartment="extracellular"/>
      <species boundaryCondition="false" constant="false" hasOnlySubstanceUnits="false" id="M_pppg9_m" name="Protoporphyrinogen IX" compartment="mitochondria"/>
      <species boundaryCondition="false" constant="false" hasOnlySubstanceUnits="false" id="M_pppg9_i" name="Protoporphyrinogen IX" compartment="mitochondrialintermembranespace"/>
      <species boundaryCondition="false" constant="false" hasOnlySubstanceUnits="false" id="M_thmmp_m" name="Thiamin monophosphate" compartment="mitochondria"/>
      <species boundaryCondition="false" constant="false" hasOnlySubstanceUnits="false" id="M_thmmp_n" name="Thiamin monophosphate" compartment="nucleus"/>
      <species boundaryCondition="false" constant="false" hasOnlySubstanceUnits="false" id="M_thmmp_c" name="Thiamin monophosphate" compartment="cytosol"/>
      <species boundaryCondition="false" constant="false" hasOnlySubstanceUnits="false" id="M_tre_e" name="Trehalose" compartment="extracellular"/>
      <species boundaryCondition="false" constant="false" hasOnlySubstanceUnits="false" id="M_bhb_c" name="(R)-3-Hydroxybutanoate" compartment="cytosol"/>
      <species boundaryCondition="false" constant="false" hasOnlySubstanceUnits="false" id="M_bhb_m" name="(R)-3-Hydroxybutanoate" compartment="mitochondria"/>
      <species boundaryCondition="false" constant="false" hasOnlySubstanceUnits="false" id="M_bhb_e" name="(R)-3-Hydroxybutanoate" compartment="extracellular"/>
      <species boundaryCondition="false" constant="false" hasOnlySubstanceUnits="false" id="M_f1p_c" name="D-Fructose 1-phosphate" compartment="cytosol"/>
      <species boundaryCondition="false" constant="false" hasOnlySubstanceUnits="false" id="M_f1p_e" name="D-Fructose 1-phosphate" compartment="extracellular"/>
      <species boundaryCondition="false" constant="false" hasOnlySubstanceUnits="false" id="M_sbt6p_c" name="D-Sorbitol 6-phosphate" compartment="cytosol"/>
      <species boundaryCondition="false" constant="false" hasOnlySubstanceUnits="false" id="M_sbt6p_e" name="D-Sorbitol 6-phosphate" compartment="extracellular"/>
      <species boundaryCondition="false" constant="false" hasOnlySubstanceUnits="false" id="M_tag6p__D_c" name="D-Tagatose 6-phosphate" compartment="cytosol"/>
      <species boundaryCondition="false" constant="false" hasOnlySubstanceUnits="false" id="M_orot5p_c" name="Orotidine 5'-phosphate" compartment="cytosol"/>
      <species boundaryCondition="false" constant="false" hasOnlySubstanceUnits="false" id="M_5pmev_c" name=" R  5 Phosphomevalonate C6H10O7P" compartment="cytosol"/>
      <species boundaryCondition="false" constant="false" hasOnlySubstanceUnits="false" id="M_5a2opntn_p" name="5a2opntn x" compartment="peroxisome"/>
      <species boundaryCondition="false" constant="false" hasOnlySubstanceUnits="false" id="M_sph1p_mem" name="Sphinganine 1 phosphate C18H39NO5P" compartment="membrane"/>
      <species boundaryCondition="false" constant="false" hasOnlySubstanceUnits="false" id="M_acgal_l" name="N-Acetyl-D-galactosamine" compartment="lysosome"/>
      <species boundaryCondition="false" constant="false" hasOnlySubstanceUnits="false" id="M_pan4p_c" name="Pantetheine 4'-phosphate" compartment="cytosol"/>
      <species boundaryCondition="false" constant="false" hasOnlySubstanceUnits="false" id="M_pan4p_e" name="Pantetheine 4'-phosphate" compartment="extracellular"/>
      <species boundaryCondition="false" constant="false" hasOnlySubstanceUnits="false" id="M_ametam_c" name="S-Adenosylmethioninamine" compartment="cytosol"/>
      <species boundaryCondition="false" constant="false" hasOnlySubstanceUnits="false" id="M_5dpmev_c" name=" R  5 Diphosphomevalonate C6H10O10P2" compartment="cytosol"/>
      <species boundaryCondition="false" constant="false" hasOnlySubstanceUnits="false" id="M_5dpmev_p" name=" R  5 Diphosphomevalonate C6H10O10P2" compartment="peroxisome"/>
      <species boundaryCondition="false" constant="false" hasOnlySubstanceUnits="false" id="M_3hbcoa_l" name="(S)-3-Hydroxybutanoyl-CoA" compartment="lysosome"/>
      <species boundaryCondition="false" constant="false" hasOnlySubstanceUnits="false" id="M_3hbcoa_m" name="(S)-3-Hydroxybutanoyl-CoA" compartment="mitochondria"/>
      <species boundaryCondition="false" constant="false" hasOnlySubstanceUnits="false" id="M_3hbcoa_p" name="(S)-3-Hydroxybutanoyl-CoA" compartment="peroxisome"/>
      <species boundaryCondition="false" constant="false" hasOnlySubstanceUnits="false" id="M_2h3oppan_p" name="2-Hydroxy-3-oxopropanoate" compartment="peroxisome"/>
      <species boundaryCondition="false" constant="false" hasOnlySubstanceUnits="false" id="M_4tmeabut_c" name="4tmeabut c" compartment="cytosol"/>
      <species boundaryCondition="false" constant="false" hasOnlySubstanceUnits="false" id="M_4tmeabut_r" name="4tmeabut c" compartment="endoplasmicreticulum"/>
      <species boundaryCondition="false" constant="false" hasOnlySubstanceUnits="false" id="M_4tmeabut_m" name="4tmeabut c" compartment="mitochondria"/>
      <species boundaryCondition="false" constant="false" hasOnlySubstanceUnits="false" id="M_4tmeabut_p" name="4tmeabut c" compartment="peroxisome"/>
      <species boundaryCondition="false" constant="false" hasOnlySubstanceUnits="false" id="M_NPmehis_c" name="N pai  Methyl L histidine C7H11N3O2" compartment="cytosol"/>
      <species boundaryCondition="false" constant="false" hasOnlySubstanceUnits="false" id="M_NPmehis_m" name="N pai  Methyl L histidine C7H11N3O2" compartment="mitochondria"/>
      <species boundaryCondition="false" constant="false" hasOnlySubstanceUnits="false" id="M_4hpro_LT_r" name="Trans 4 Hydroxy L proline C5H9NO3" compartment="endoplasmicreticulum"/>
      <species boundaryCondition="false" constant="false" hasOnlySubstanceUnits="false" id="M_4hpro_LT_m" name="Trans 4 Hydroxy L proline C5H9NO3" compartment="mitochondria"/>
      <species boundaryCondition="false" constant="false" hasOnlySubstanceUnits="false" id="M_4hpro_LT_c" name="Trans 4 Hydroxy L proline C5H9NO3" compartment="cytosol"/>
      <species boundaryCondition="false" constant="false" hasOnlySubstanceUnits="false" id="M_23dpg_c" name="2,3-Bisphospho-D-glycerate" compartment="cytosol"/>
      <species boundaryCondition="false" constant="false" hasOnlySubstanceUnits="false" id="M_34dhpha_c" name="3-4-Dihydroxyphenylacetate" compartment="cytosol"/>
      <species boundaryCondition="false" constant="false" hasOnlySubstanceUnits="false" id="M_7dhchsterol_mem" name="Cholesta-5,7-dien-3beta-ol" compartment="membrane"/>
      <species boundaryCondition="false" constant="false" hasOnlySubstanceUnits="false" id="M_7dhchsterol_r" name="Cholesta-5,7-dien-3beta-ol" compartment="endoplasmicreticulum"/>
      <species boundaryCondition="false" constant="false" hasOnlySubstanceUnits="false" id="M_7dhchsterol_c" name="Cholesta-5,7-dien-3beta-ol" compartment="cytosol"/>
      <species boundaryCondition="false" constant="false" hasOnlySubstanceUnits="false" id="M_glu5sa_m" name="L-Glutamate 5-semialdehyde" compartment="mitochondria"/>
      <species boundaryCondition="false" constant="false" hasOnlySubstanceUnits="false" id="M_g6p_B_c" name="Beta D glucose 6 phosphate C6H11O9P" compartment="cytosol"/>
      <species boundaryCondition="false" constant="false" hasOnlySubstanceUnits="false" id="M_g6p_B_r" name="Beta D glucose 6 phosphate C6H11O9P" compartment="endoplasmicreticulum"/>
      <species boundaryCondition="false" constant="false" hasOnlySubstanceUnits="false" id="M_g6p_B_e" name="Beta D glucose 6 phosphate C6H11O9P" compartment="extracellular"/>
      <species boundaryCondition="false" constant="false" hasOnlySubstanceUnits="false" id="M_17ahprgstrn_c" name="17ahprgstrn c" compartment="cytosol"/>
      <species boundaryCondition="false" constant="false" hasOnlySubstanceUnits="false" id="M_mi1p__D_g" name="1D-myo-Inositol 1-phosphate" compartment="golgi"/>
      <species boundaryCondition="false" constant="false" hasOnlySubstanceUnits="false" id="M_mi1p__D_c" name="1D-myo-Inositol 1-phosphate" compartment="cytosol"/>
      <species boundaryCondition="false" constant="false" hasOnlySubstanceUnits="false" id="M_34hpp_c" name="2-Hydroxy-3-(4-hydroxyphenyl)propenoate" compartment="cytosol"/>
      <species boundaryCondition="false" constant="false" hasOnlySubstanceUnits="false" id="M_34hpp_e" name="2-Hydroxy-3-(4-hydroxyphenyl)propenoate" compartment="extracellular"/>
      <species boundaryCondition="false" constant="false" hasOnlySubstanceUnits="false" id="M_34hpp_m" name="2-Hydroxy-3-(4-hydroxyphenyl)propenoate" compartment="mitochondria"/>
      <species boundaryCondition="false" constant="false" hasOnlySubstanceUnits="false" id="M_34hpp_n" name="2-Hydroxy-3-(4-hydroxyphenyl)propenoate" compartment="nucleus"/>
      <species boundaryCondition="false" constant="false" hasOnlySubstanceUnits="false" id="M_2kmb_c" name="4-Methylthio-2-oxobutanoate" compartment="cytosol"/>
      <species boundaryCondition="false" constant="false" hasOnlySubstanceUnits="false" id="M_2kmb_m" name="4-Methylthio-2-oxobutanoate" compartment="mitochondria"/>
      <species boundaryCondition="false" constant="false" hasOnlySubstanceUnits="false" id="M_4tmeabutn_c" name="gamma-Butyro-betaine" compartment="cytosol"/>
      <species boundaryCondition="false" constant="false" hasOnlySubstanceUnits="false" id="M_4tmeabutn_r" name="gamma-Butyro-betaine" compartment="endoplasmicreticulum"/>
      <species boundaryCondition="false" constant="false" hasOnlySubstanceUnits="false" id="M_4tmeabutn_m" name="gamma-Butyro-betaine" compartment="mitochondria"/>
      <species boundaryCondition="false" constant="false" hasOnlySubstanceUnits="false" id="M_4tmeabutn_p" name="gamma-Butyro-betaine" compartment="peroxisome"/>
      <species boundaryCondition="false" constant="false" hasOnlySubstanceUnits="false" id="M_nicrnt_g" name="Nicotinate D-ribonucleotide" compartment="golgi"/>
      <species boundaryCondition="false" constant="false" hasOnlySubstanceUnits="false" id="M_nicrnt_c" name="Nicotinate D-ribonucleotide" compartment="cytosol"/>
      <species boundaryCondition="false" constant="false" hasOnlySubstanceUnits="false" id="M_nicrnt_e" name="Nicotinate D-ribonucleotide" compartment="extracellular"/>
      <species boundaryCondition="false" constant="false" hasOnlySubstanceUnits="false" id="M_nicrnt_m" name="Nicotinate D-ribonucleotide" compartment="mitochondria"/>
      <species boundaryCondition="false" constant="false" hasOnlySubstanceUnits="false" id="M_nicrnt_p" name="Nicotinate D-ribonucleotide" compartment="peroxisome"/>
      <species boundaryCondition="false" constant="false" hasOnlySubstanceUnits="false" id="M_lthstrl_mem" name="Lthstrl r" compartment="membrane"/>
      <species boundaryCondition="false" constant="false" hasOnlySubstanceUnits="false" id="M_gluside_mem" name="D-Glucosyl-N-acylsphingosine" compartment="membrane"/>
      <species boundaryCondition="false" constant="false" hasOnlySubstanceUnits="false" id="M_pail_mem" name="1-Phosphatidyl-D-myo-inositol" compartment="membrane"/>
      <species boundaryCondition="false" constant="false" hasOnlySubstanceUnits="false" id="M_pail_c" name="1-Phosphatidyl-D-myo-inositol" compartment="cytosol"/>
      <species boundaryCondition="false" constant="false" hasOnlySubstanceUnits="false" id="M_pail_g" name="1-Phosphatidyl-D-myo-inositol" compartment="golgi"/>
      <species boundaryCondition="false" constant="false" hasOnlySubstanceUnits="false" id="M_pail_p" name="1-Phosphatidyl-D-myo-inositol" compartment="peroxisome"/>
      <species boundaryCondition="false" constant="false" hasOnlySubstanceUnits="false" id="M_pail_r" name="1-Phosphatidyl-D-myo-inositol" compartment="endoplasmicreticulum"/>
      <species boundaryCondition="false" constant="false" hasOnlySubstanceUnits="false" id="M_octeACP_c" name="Cis-octadec-11-enoyl-[acyl-carrier protein] (n-C18:1)" compartment="cytosol"/>
      <species boundaryCondition="false" constant="false" hasOnlySubstanceUnits="false" id="M_minohp_c" name="1D-myo-Inositol hexakisphosphate" compartment="cytosol"/>
      <species boundaryCondition="false" constant="false" hasOnlySubstanceUnits="false" id="M_malACP_c" name="Malonyl-[acyl-carrier protein]" compartment="cytosol"/>
      <species boundaryCondition="false" constant="false" hasOnlySubstanceUnits="false" id="M_malACP_m" name="Malonyl-[acyl-carrier protein]" compartment="mitochondria"/>
      <species boundaryCondition="false" constant="false" hasOnlySubstanceUnits="false" id="M_pcollg5hlys_r" name="Pcollg5hlys c" compartment="endoplasmicreticulum"/>
      <species boundaryCondition="false" constant="false" hasOnlySubstanceUnits="false" id="M_mmcoa__R_m" name="(R)-Methylmalonyl-CoA" compartment="mitochondria"/>
      <species boundaryCondition="false" constant="false" hasOnlySubstanceUnits="false" id="M_mi14p_c" name="Mi14p c" compartment="cytosol"/>
      <species boundaryCondition="false" constant="false" hasOnlySubstanceUnits="false" id="M_gdpddman_c" name="GDP-4-dehydro-6-deoxy-D-mannose" compartment="cytosol"/>
      <species boundaryCondition="false" constant="false" hasOnlySubstanceUnits="false" id="M_dhea_mem" name="Dhea c" compartment="membrane"/>
      <species boundaryCondition="false" constant="false" hasOnlySubstanceUnits="false" id="M_ppgpp_p" name="Guanosine 3',5'-bis(diphosphate)" compartment="peroxisome"/>
      <species boundaryCondition="false" constant="false" hasOnlySubstanceUnits="false" id="M_hexdp_m" name="All trans Hexaprenyl diphosphate C30H49O7P2" compartment="mitochondria"/>
      <species boundaryCondition="false" constant="false" hasOnlySubstanceUnits="false" id="M_g16bp_c" name="alpha-D-Glucose 1,6-bisphosphate" compartment="cytosol"/>
      <species boundaryCondition="false" constant="false" hasOnlySubstanceUnits="false" id="M_g3pe_c" name="Sn-Glycero-3-phosphoethanolamine" compartment="cytosol"/>
      <species boundaryCondition="false" constant="false" hasOnlySubstanceUnits="false" id="M_1Dgali_l" name="1 alpha D Galactosyl myo inositol C12H22O11" compartment="lysosome"/>
      <species boundaryCondition="false" constant="false" hasOnlySubstanceUnits="false" id="M_6pgl_c" name="6-phospho-D-glucono-1,5-lactone" compartment="cytosol"/>
      <species boundaryCondition="false" constant="false" hasOnlySubstanceUnits="false" id="M_6pgl_r" name="6-phospho-D-glucono-1,5-lactone" compartment="endoplasmicreticulum"/>
      <species boundaryCondition="false" constant="false" hasOnlySubstanceUnits="false" id="M_ptdmeeta_r" name="Phosphatidyl-N-methylethanolamine" compartment="endoplasmicreticulum"/>
      <species boundaryCondition="false" constant="false" hasOnlySubstanceUnits="false" id="M_ptdmeeta_m" name="Phosphatidyl-N-methylethanolamine" compartment="mitochondria"/>
      <species boundaryCondition="false" constant="false" hasOnlySubstanceUnits="false" id="M_alpro_m" name="S Aminomethyldihydrolipoylprotein CH6NS2X" compartment="mitochondria"/>
      <species boundaryCondition="false" constant="false" hasOnlySubstanceUnits="false" id="M_mi134p_c" name="Mi134p c" compartment="cytosol"/>
      <species boundaryCondition="false" constant="false" hasOnlySubstanceUnits="false" id="M_mi145p_c" name="D-myo-Inositol 1,4,5-trisphosphate" compartment="cytosol"/>
      <species boundaryCondition="false" constant="false" hasOnlySubstanceUnits="false" id="M_mi145p_r" name="D-myo-Inositol 1,4,5-trisphosphate" compartment="endoplasmicreticulum"/>
      <species boundaryCondition="false" constant="false" hasOnlySubstanceUnits="false" id="M_mi145p_n" name="D-myo-Inositol 1,4,5-trisphosphate" compartment="nucleus"/>
      <species boundaryCondition="false" constant="false" hasOnlySubstanceUnits="false" id="M_dolpglc_mem" name="Dolichyl beta-D-glucosyl phosphate" compartment="membrane"/>
      <species boundaryCondition="false" constant="false" hasOnlySubstanceUnits="false" id="M_4aphdob_m" name="4aphdob c" compartment="mitochondria"/>
      <species boundaryCondition="false" constant="false" hasOnlySubstanceUnits="false" id="M_3htmelys_m" name="3htmelys c" compartment="mitochondria"/>
      <species boundaryCondition="false" constant="false" hasOnlySubstanceUnits="false" id="M_ap4a_m" name="P1,P4-Bis(5'-adenosyl) tetraphosphate" compartment="mitochondria"/>
      <species boundaryCondition="false" constant="false" hasOnlySubstanceUnits="false" id="M_gp4g_m" name="P1,P4-Bis(5'-guanosyl) tetraphosphate" compartment="mitochondria"/>
      <species boundaryCondition="false" constant="false" hasOnlySubstanceUnits="false" id="M_mi1345p_c" name="Inositol 1,3,4,5-tetrakisphosphate" compartment="cytosol"/>
      <species boundaryCondition="false" constant="false" hasOnlySubstanceUnits="false" id="M_mi1345p_r" name="Inositol 1,3,4,5-tetrakisphosphate" compartment="endoplasmicreticulum"/>
      <species boundaryCondition="false" constant="false" hasOnlySubstanceUnits="false" id="M_pail4p_mem" name="1-Phosphatidyl-1D-myo-inositol 4-phosphate" compartment="membrane"/>
      <species boundaryCondition="false" constant="false" hasOnlySubstanceUnits="false" id="M_mi13456p_c" name="1D-myo-Inositol 1,3,4,5,6-pentakisphosphate" compartment="cytosol"/>
      <species boundaryCondition="false" constant="false" hasOnlySubstanceUnits="false" id="M_mi13456p_n" name="1D-myo-Inositol 1,3,4,5,6-pentakisphosphate" compartment="nucleus"/>
      <species boundaryCondition="false" constant="false" hasOnlySubstanceUnits="false" id="M_galgluside_g" name="LacCer" compartment="golgi"/>
      <species boundaryCondition="false" constant="false" hasOnlySubstanceUnits="false" id="M_galgluside_l" name="LacCer" compartment="lysosome"/>
      <species boundaryCondition="false" constant="false" hasOnlySubstanceUnits="false" id="M_thcholst_m" name="Thcholst m" compartment="mitochondria"/>
      <species boundaryCondition="false" constant="false" hasOnlySubstanceUnits="false" id="M_core3_g" name="Core3 g" compartment="golgi"/>
      <species boundaryCondition="false" constant="false" hasOnlySubstanceUnits="false" id="M_prostgi2_r" name="Prostgi2 c" compartment="endoplasmicreticulum"/>
      <species boundaryCondition="false" constant="false" hasOnlySubstanceUnits="false" id="M_C01322_c" name="RX" compartment="cytosol"/>
      <species boundaryCondition="false" constant="false" hasOnlySubstanceUnits="false" id="M_C01322_r" name="RX" compartment="endoplasmicreticulum"/>
      <species boundaryCondition="false" constant="false" hasOnlySubstanceUnits="false" id="M_C01322_p" name="RX" compartment="peroxisome"/>
      <species boundaryCondition="false" constant="false" hasOnlySubstanceUnits="false" id="M_cl_r" name="Chloride" compartment="endoplasmicreticulum"/>
      <species boundaryCondition="false" constant="false" hasOnlySubstanceUnits="false" id="M_cl_p" name="Chloride" compartment="peroxisome"/>
      <species boundaryCondition="false" constant="false" hasOnlySubstanceUnits="false" id="M_na1_c" name="Sodium" compartment="cytosol"/>
      <species boundaryCondition="false" constant="false" hasOnlySubstanceUnits="false" id="M_na1_e" name="Sodium" compartment="extracellular"/>
      <species boundaryCondition="false" constant="false" hasOnlySubstanceUnits="false" id="M_na1_g" name="Sodium" compartment="golgi"/>
      <species boundaryCondition="false" constant="false" hasOnlySubstanceUnits="false" id="M_C01335_c" name="R-OH (aromatic or alkyl)" compartment="cytosol"/>
      <species boundaryCondition="false" constant="false" hasOnlySubstanceUnits="false" id="M_C01335_r" name="R-OH (aromatic or alkyl)" compartment="endoplasmicreticulum"/>
      <species boundaryCondition="false" constant="false" hasOnlySubstanceUnits="false" id="M_C01335_m" name="R-OH (aromatic or alkyl)" compartment="mitochondria"/>
      <species boundaryCondition="false" constant="false" hasOnlySubstanceUnits="false" id="M_C01335_p" name="R-OH (aromatic or alkyl)" compartment="peroxisome"/>
      <species boundaryCondition="false" constant="false" hasOnlySubstanceUnits="false" id="M_didp_c" name="DIDP" compartment="cytosol"/>
      <species boundaryCondition="false" constant="false" hasOnlySubstanceUnits="false" id="M_didp_m" name="DIDP" compartment="mitochondria"/>
      <species boundaryCondition="false" constant="false" hasOnlySubstanceUnits="false" id="M_ditp_c" name="DITP" compartment="cytosol"/>
      <species boundaryCondition="false" constant="false" hasOnlySubstanceUnits="false" id="M_ditp_m" name="DITP" compartment="mitochondria"/>
      <species boundaryCondition="false" constant="false" hasOnlySubstanceUnits="false" id="M_dudp_c" name="DUDP" compartment="cytosol"/>
      <species boundaryCondition="false" constant="false" hasOnlySubstanceUnits="false" id="M_dudp_m" name="DUDP" compartment="mitochondria"/>
      <species boundaryCondition="false" constant="false" hasOnlySubstanceUnits="false" id="M_dudp_n" name="DUDP" compartment="nucleus"/>
      <species boundaryCondition="false" constant="false" hasOnlySubstanceUnits="false" id="M_fadh2_c" name="Flavin adenine dinucleotide reduced" compartment="cytosol"/>
      <species boundaryCondition="false" constant="false" hasOnlySubstanceUnits="false" id="M_fadh2_r" name="Flavin adenine dinucleotide reduced" compartment="endoplasmicreticulum"/>
      <species boundaryCondition="false" constant="false" hasOnlySubstanceUnits="false" id="M_fadh2_m" name="Flavin adenine dinucleotide reduced" compartment="mitochondria"/>
      <species boundaryCondition="false" constant="false" hasOnlySubstanceUnits="false" id="M_fadh2_p" name="Flavin adenine dinucleotide reduced" compartment="peroxisome"/>
      <species boundaryCondition="false" constant="false" hasOnlySubstanceUnits="false" id="M_C01356_c" name="Lipid" compartment="cytosol"/>
      <species boundaryCondition="false" constant="false" hasOnlySubstanceUnits="false" id="M_C01356_n" name="Lipid" compartment="nucleus"/>
      <species boundaryCondition="false" constant="false" hasOnlySubstanceUnits="false" id="M_12ethd_c" name="1,2-Ethanediol" compartment="cytosol"/>
      <species boundaryCondition="false" constant="false" hasOnlySubstanceUnits="false" id="M_iodine_e" name="Iodine c" compartment="extracellular"/>
      <species boundaryCondition="false" constant="false" hasOnlySubstanceUnits="false" id="M_btal_c" name="Butanal" compartment="cytosol"/>
      <species boundaryCondition="false" constant="false" hasOnlySubstanceUnits="false" id="M_btal_e" name="Butanal" compartment="extracellular"/>
      <species boundaryCondition="false" constant="false" hasOnlySubstanceUnits="false" id="M_cgly_c" name="Cys-Gly" compartment="cytosol"/>
      <species boundaryCondition="false" constant="false" hasOnlySubstanceUnits="false" id="M_cgly_e" name="Cys-Gly" compartment="extracellular"/>
      <species boundaryCondition="false" constant="false" hasOnlySubstanceUnits="false" id="M_C01516_r" name="Morphine" compartment="endoplasmicreticulum"/>
      <species boundaryCondition="false" constant="false" hasOnlySubstanceUnits="false" id="M_seln_c" name="Selenide" compartment="cytosol"/>
      <species boundaryCondition="false" constant="false" hasOnlySubstanceUnits="false" id="M_ocdca_mem" name="Octadecanoate (n-C18:0)" compartment="membrane"/>
      <species boundaryCondition="false" constant="false" hasOnlySubstanceUnits="false" id="M_25hvitd3_c" name="25hvitd3 c" compartment="cytosol"/>
      <species boundaryCondition="false" constant="false" hasOnlySubstanceUnits="false" id="M_lnlc_mem" name="Linoleate" compartment="membrane"/>
      <species boundaryCondition="false" constant="false" hasOnlySubstanceUnits="false" id="M_melatn_c" name="Melatn c" compartment="cytosol"/>
      <species boundaryCondition="false" constant="false" hasOnlySubstanceUnits="false" id="M_melatn_r" name="Melatn c" compartment="endoplasmicreticulum"/>
      <species boundaryCondition="false" constant="false" hasOnlySubstanceUnits="false" id="M_stys_l" name="Stachyose" compartment="lysosome"/>
      <species boundaryCondition="false" constant="false" hasOnlySubstanceUnits="false" id="M_trnaala_c" name="TRNA(Ala)" compartment="cytosol"/>
      <species boundaryCondition="false" constant="false" hasOnlySubstanceUnits="false" id="M_trnaala_m" name="TRNA(Ala)" compartment="mitochondria"/>
      <species boundaryCondition="false" constant="false" hasOnlySubstanceUnits="false" id="M_trnaarg_c" name="TRNA(Arg)" compartment="cytosol"/>
      <species boundaryCondition="false" constant="false" hasOnlySubstanceUnits="false" id="M_trnaarg_m" name="TRNA(Arg)" compartment="mitochondria"/>
      <species boundaryCondition="false" constant="false" hasOnlySubstanceUnits="false" id="M_trnaasn_c" name="TRNA(Asn)" compartment="cytosol"/>
      <species boundaryCondition="false" constant="false" hasOnlySubstanceUnits="false" id="M_trnaasn_m" name="TRNA(Asn)" compartment="mitochondria"/>
      <species boundaryCondition="false" constant="false" hasOnlySubstanceUnits="false" id="M_trnaasp_c" name="TRNA(Asp)" compartment="cytosol"/>
      <species boundaryCondition="false" constant="false" hasOnlySubstanceUnits="false" id="M_trnaasp_m" name="TRNA(Asp)" compartment="mitochondria"/>
      <species boundaryCondition="false" constant="false" hasOnlySubstanceUnits="false" id="M_trnacys_c" name="TRNA(Cys)" compartment="cytosol"/>
      <species boundaryCondition="false" constant="false" hasOnlySubstanceUnits="false" id="M_trnacys_m" name="TRNA(Cys)" compartment="mitochondria"/>
      <species boundaryCondition="false" constant="false" hasOnlySubstanceUnits="false" id="M_trnagln_c" name="TRNA(Gln)" compartment="cytosol"/>
      <species boundaryCondition="false" constant="false" hasOnlySubstanceUnits="false" id="M_trnaglu_c" name="TRNA (Glu)" compartment="cytosol"/>
      <species boundaryCondition="false" constant="false" hasOnlySubstanceUnits="false" id="M_trnaglu_m" name="TRNA (Glu)" compartment="mitochondria"/>
      <species boundaryCondition="false" constant="false" hasOnlySubstanceUnits="false" id="M_trnagly_c" name="TRNA(Gly)" compartment="cytosol"/>
      <species boundaryCondition="false" constant="false" hasOnlySubstanceUnits="false" id="M_trnahis_c" name="TRNA(His)" compartment="cytosol"/>
      <species boundaryCondition="false" constant="false" hasOnlySubstanceUnits="false" id="M_trnaile_c" name="TRNA(Ile)" compartment="cytosol"/>
      <species boundaryCondition="false" constant="false" hasOnlySubstanceUnits="false" id="M_trnaile_m" name="TRNA(Ile)" compartment="mitochondria"/>
      <species boundaryCondition="false" constant="false" hasOnlySubstanceUnits="false" id="M_trnaleu_c" name="TRNA(Leu)" compartment="cytosol"/>
      <species boundaryCondition="false" constant="false" hasOnlySubstanceUnits="false" id="M_trnaleu_m" name="TRNA(Leu)" compartment="mitochondria"/>
      <species boundaryCondition="false" constant="false" hasOnlySubstanceUnits="false" id="M_trnalys_c" name="TRNA(Lys)" compartment="cytosol"/>
      <species boundaryCondition="false" constant="false" hasOnlySubstanceUnits="false" id="M_trnalys_m" name="TRNA(Lys)" compartment="mitochondria"/>
      <species boundaryCondition="false" constant="false" hasOnlySubstanceUnits="false" id="M_trnamet_c" name="TRNA(Met)" compartment="cytosol"/>
      <species boundaryCondition="false" constant="false" hasOnlySubstanceUnits="false" id="M_trnamet_m" name="TRNA(Met)" compartment="mitochondria"/>
      <species boundaryCondition="false" constant="false" hasOnlySubstanceUnits="false" id="M_trnaphe_c" name="TRNA(Phe)" compartment="cytosol"/>
      <species boundaryCondition="false" constant="false" hasOnlySubstanceUnits="false" id="M_trnaphe_m" name="TRNA(Phe)" compartment="mitochondria"/>
      <species boundaryCondition="false" constant="false" hasOnlySubstanceUnits="false" id="M_trnapro_c" name="TRNA(Pro)" compartment="cytosol"/>
      <species boundaryCondition="false" constant="false" hasOnlySubstanceUnits="false" id="M_trnapro_m" name="TRNA(Pro)" compartment="mitochondria"/>
      <species boundaryCondition="false" constant="false" hasOnlySubstanceUnits="false" id="M_trnaser_c" name="TRNA(Ser)" compartment="cytosol"/>
      <species boundaryCondition="false" constant="false" hasOnlySubstanceUnits="false" id="M_trnaser_m" name="TRNA(Ser)" compartment="mitochondria"/>
      <species boundaryCondition="false" constant="false" hasOnlySubstanceUnits="false" id="M_trnathr_c" name="TRNA(Thr)" compartment="cytosol"/>
      <species boundaryCondition="false" constant="false" hasOnlySubstanceUnits="false" id="M_trnatrp_c" name="TRNA(Trp)" compartment="cytosol"/>
      <species boundaryCondition="false" constant="false" hasOnlySubstanceUnits="false" id="M_trnatrp_m" name="TRNA(Trp)" compartment="mitochondria"/>
      <species boundaryCondition="false" constant="false" hasOnlySubstanceUnits="false" id="M_trnaval_c" name="TRNA(Val)" compartment="cytosol"/>
      <species boundaryCondition="false" constant="false" hasOnlySubstanceUnits="false" id="M_trnaval_m" name="TRNA(Val)" compartment="mitochondria"/>
      <species boundaryCondition="false" constant="false" hasOnlySubstanceUnits="false" id="M_15dap_c" name="1,5-Diaminopentane" compartment="cytosol"/>
      <species boundaryCondition="false" constant="false" hasOnlySubstanceUnits="false" id="M_15dap_e" name="1,5-Diaminopentane" compartment="extracellular"/>
      <species boundaryCondition="false" constant="false" hasOnlySubstanceUnits="false" id="M_chtbs_l" name="N,N'-diacetylchitobiose" compartment="lysosome"/>
      <species boundaryCondition="false" constant="false" hasOnlySubstanceUnits="false" id="M_cysam_m" name="Cysam c" compartment="mitochondria"/>
      <species boundaryCondition="false" constant="false" hasOnlySubstanceUnits="false" id="M_L_dpchrm_c" name="L  dpchrm c" compartment="cytosol"/>
      <species boundaryCondition="false" constant="false" hasOnlySubstanceUnits="false" id="M_galt_c" name="Galactitol" compartment="cytosol"/>
      <species boundaryCondition="false" constant="false" hasOnlySubstanceUnits="false" id="M_C01708_c" name="Hemoglobin" compartment="cytosol"/>
      <species boundaryCondition="false" constant="false" hasOnlySubstanceUnits="false" id="M_C01708_r" name="Hemoglobin" compartment="endoplasmicreticulum"/>
      <species boundaryCondition="false" constant="false" hasOnlySubstanceUnits="false" id="M_lanost_r" name="Lanosterol C30H50O" compartment="endoplasmicreticulum"/>
      <species boundaryCondition="false" constant="false" hasOnlySubstanceUnits="false" id="M_C01753_mem" name="Sitosterol" compartment="membrane"/>
      <species boundaryCondition="false" constant="false" hasOnlySubstanceUnits="false" id="M_xtsn_c" name="Xanthosine" compartment="cytosol"/>
      <species boundaryCondition="false" constant="false" hasOnlySubstanceUnits="false" id="M_xtsn_e" name="Xanthosine" compartment="extracellular"/>
      <species boundaryCondition="false" constant="false" hasOnlySubstanceUnits="false" id="M_C01789_mem" name="Campesterol" compartment="membrane"/>
      <species boundaryCondition="false" constant="false" hasOnlySubstanceUnits="false" id="M_cholcoa_mem" name="Cholcoa x" compartment="membrane"/>
      <species boundaryCondition="false" constant="false" hasOnlySubstanceUnits="false" id="M_C01798_c" name="D-Glucoside" compartment="cytosol"/>
      <species boundaryCondition="false" constant="false" hasOnlySubstanceUnits="false" id="M_drib_c" name="Deoxyribose" compartment="cytosol"/>
      <species boundaryCondition="false" constant="false" hasOnlySubstanceUnits="false" id="M_dsmsterol_c" name="Dsmsterol r" compartment="cytosol"/>
      <species boundaryCondition="false" constant="false" hasOnlySubstanceUnits="false" id="M_thyox__L_e" name="Thyox  L c" compartment="extracellular"/>
      <species boundaryCondition="false" constant="false" hasOnlySubstanceUnits="false" id="M_ddcacoa_m" name="Dodecanoyl-CoA (n-C12:0CoA)" compartment="mitochondria"/>
      <species boundaryCondition="false" constant="false" hasOnlySubstanceUnits="false" id="M_ddcacoa_p" name="Dodecanoyl-CoA (n-C12:0CoA)" compartment="peroxisome"/>
      <species boundaryCondition="false" constant="false" hasOnlySubstanceUnits="false" id="M_5oxpro_c" name="5-Oxoproline" compartment="cytosol"/>
      <species boundaryCondition="false" constant="false" hasOnlySubstanceUnits="false" id="M_mag_c" name="Monoacylglycerol" compartment="cytosol"/>
      <species boundaryCondition="false" constant="false" hasOnlySubstanceUnits="false" id="M_mag_r" name="Monoacylglycerol" compartment="endoplasmicreticulum"/>
      <species boundaryCondition="false" constant="false" hasOnlySubstanceUnits="false" id="M_mag_e" name="Monoacylglycerol" compartment="extracellular"/>
      <species boundaryCondition="false" constant="false" hasOnlySubstanceUnits="false" id="M_mag_m" name="Monoacylglycerol" compartment="mitochondria"/>
      <species boundaryCondition="false" constant="false" hasOnlySubstanceUnits="false" id="M_aact_c" name="Aminoacetone" compartment="cytosol"/>
      <species boundaryCondition="false" constant="false" hasOnlySubstanceUnits="false" id="M_aact_e" name="Aminoacetone" compartment="extracellular"/>
      <species boundaryCondition="false" constant="false" hasOnlySubstanceUnits="false" id="M_lystrna_c" name="L-Lysine-tRNA (Lys)" compartment="cytosol"/>
      <species boundaryCondition="false" constant="false" hasOnlySubstanceUnits="false" id="M_lystrna_m" name="L-Lysine-tRNA (Lys)" compartment="mitochondria"/>
      <species boundaryCondition="false" constant="false" hasOnlySubstanceUnits="false" id="M_obfool_mem" name="Obtusifoliol" compartment="membrane"/>
      <species boundaryCondition="false" constant="false" hasOnlySubstanceUnits="false" id="M_occoa_m" name="Octanoyl-CoA (n-C8:0CoA)" compartment="mitochondria"/>
      <species boundaryCondition="false" constant="false" hasOnlySubstanceUnits="false" id="M_occoa_p" name="Octanoyl-CoA (n-C8:0CoA)" compartment="peroxisome"/>
      <species boundaryCondition="false" constant="false" hasOnlySubstanceUnits="false" id="M_prgnlone_mem" name="Prgnlone c" compartment="membrane"/>
      <species boundaryCondition="false" constant="false" hasOnlySubstanceUnits="false" id="M_C01958_mem" name="Steryl ester" compartment="membrane"/>
      <species boundaryCondition="false" constant="false" hasOnlySubstanceUnits="false" id="M_thcys_c" name="Thcys c" compartment="cytosol"/>
      <species boundaryCondition="false" constant="false" hasOnlySubstanceUnits="false" id="M_q9_m" name="Ubiquinone-9" compartment="mitochondria"/>
      <species boundaryCondition="false" constant="false" hasOnlySubstanceUnits="false" id="M_ach_e" name="Ach c" compartment="extracellular"/>
      <species boundaryCondition="false" constant="false" hasOnlySubstanceUnits="false" id="M_ach_n" name="Ach c" compartment="nucleus"/>
      <species boundaryCondition="false" constant="false" hasOnlySubstanceUnits="false" id="M_ach_c" name="Ach c" compartment="cytosol"/>
      <species boundaryCondition="false" constant="false" hasOnlySubstanceUnits="false" id="M_arachcoa_c" name="Arachidyl-CoA" compartment="cytosol"/>
      <species boundaryCondition="false" constant="false" hasOnlySubstanceUnits="false" id="M_arachcoa_n" name="Arachidyl-CoA" compartment="nucleus"/>
      <species boundaryCondition="false" constant="false" hasOnlySubstanceUnits="false" id="M_leutrna_c" name="L-Leucyl-tRNA(Leu)" compartment="cytosol"/>
      <species boundaryCondition="false" constant="false" hasOnlySubstanceUnits="false" id="M_leutrna_m" name="L-Leucyl-tRNA(Leu)" compartment="mitochondria"/>
      <species boundaryCondition="false" constant="false" hasOnlySubstanceUnits="false" id="M_lnlccoa_mem" name="Lnlccoa c" compartment="membrane"/>
      <species boundaryCondition="false" constant="false" hasOnlySubstanceUnits="false" id="M_lpro_m" name="Lipoylprotein S2X" compartment="mitochondria"/>
      <species boundaryCondition="false" constant="false" hasOnlySubstanceUnits="false" id="M_retfa_mem" name="Retinyl ester" compartment="membrane"/>
      <species boundaryCondition="false" constant="false" hasOnlySubstanceUnits="false" id="M_C02090_c" name="Trypanothione" compartment="cytosol"/>
      <species boundaryCondition="false" constant="false" hasOnlySubstanceUnits="false" id="M_C02090_l" name="Trypanothione" compartment="lysosome"/>
      <species boundaryCondition="false" constant="false" hasOnlySubstanceUnits="false" id="M_C02090_m" name="Trypanothione" compartment="mitochondria"/>
      <species boundaryCondition="false" constant="false" hasOnlySubstanceUnits="false" id="M_C02090_n" name="Trypanothione" compartment="nucleus"/>
      <species boundaryCondition="false" constant="false" hasOnlySubstanceUnits="false" id="M_C02090_p" name="Trypanothione" compartment="peroxisome"/>
      <species boundaryCondition="false" constant="false" hasOnlySubstanceUnits="false" id="M_caro_c" name="beta-Carotene" compartment="cytosol"/>
      <species boundaryCondition="false" constant="false" hasOnlySubstanceUnits="false" id="M_caro_e" name="beta-Carotene" compartment="extracellular"/>
      <species boundaryCondition="false" constant="false" hasOnlySubstanceUnits="false" id="M_retinal_11_cis_r" name="Retinal  11  cis c" compartment="endoplasmicreticulum"/>
      <species boundaryCondition="false" constant="false" hasOnlySubstanceUnits="false" id="M_C02115_l" name="2-Methylserine" compartment="lysosome"/>
      <species boundaryCondition="false" constant="false" hasOnlySubstanceUnits="false" id="M_crtstrn_c" name="Crtstrn c" compartment="cytosol"/>
      <species boundaryCondition="false" constant="false" hasOnlySubstanceUnits="false" id="M_argtrna_c" name="L-Arginyl-tRNA(Arg)" compartment="cytosol"/>
      <species boundaryCondition="false" constant="false" hasOnlySubstanceUnits="false" id="M_argtrna_m" name="L-Arginyl-tRNA(Arg)" compartment="mitochondria"/>
      <species boundaryCondition="false" constant="false" hasOnlySubstanceUnits="false" id="M_leuktrB4_c" name="LeuktrB4 c" compartment="cytosol"/>
      <species boundaryCondition="false" constant="false" hasOnlySubstanceUnits="false" id="M_leuktrB4_r" name="LeuktrB4 c" compartment="endoplasmicreticulum"/>
      <species boundaryCondition="false" constant="false" hasOnlySubstanceUnits="false" id="M_leuktrC4_mem" name="LeuktrC4 c" compartment="membrane"/>
      <species boundaryCondition="false" constant="false" hasOnlySubstanceUnits="false" id="M_mm_c" name="Methylmalonate" compartment="cytosol"/>
      <species boundaryCondition="false" constant="false" hasOnlySubstanceUnits="false" id="M_mm_r" name="Methylmalonate" compartment="endoplasmicreticulum"/>
      <species boundaryCondition="false" constant="false" hasOnlySubstanceUnits="false" id="M_mm_m" name="Methylmalonate" compartment="mitochondria"/>
      <species boundaryCondition="false" constant="false" hasOnlySubstanceUnits="false" id="M_mm_p" name="Methylmalonate" compartment="peroxisome"/>
      <species boundaryCondition="false" constant="false" hasOnlySubstanceUnits="false" id="M_peplys_r" name="Peplys e" compartment="endoplasmicreticulum"/>
      <species boundaryCondition="false" constant="false" hasOnlySubstanceUnits="false" id="M_peplys_n" name="Peplys e" compartment="nucleus"/>
      <species boundaryCondition="false" constant="false" hasOnlySubstanceUnits="false" id="M_pepser_g" name="Protein serine" compartment="golgi"/>
      <species boundaryCondition="false" constant="false" hasOnlySubstanceUnits="false" id="M_pepser_c" name="Protein serine" compartment="cytosol"/>
      <species boundaryCondition="false" constant="false" hasOnlySubstanceUnits="false" id="M_pepser_r" name="Protein serine" compartment="endoplasmicreticulum"/>
      <species boundaryCondition="false" constant="false" hasOnlySubstanceUnits="false" id="M_pepser_l" name="Protein serine" compartment="lysosome"/>
      <species boundaryCondition="false" constant="false" hasOnlySubstanceUnits="false" id="M_ppp9_m" name="Protoporphyrin" compartment="mitochondria"/>
      <species boundaryCondition="false" constant="false" hasOnlySubstanceUnits="false" id="M_txa2_r" name="Txa2 c" compartment="endoplasmicreticulum"/>
      <species boundaryCondition="false" constant="false" hasOnlySubstanceUnits="false" id="M_2amac_e" name="2amac c" compartment="extracellular"/>
      <species boundaryCondition="false" constant="false" hasOnlySubstanceUnits="false" id="M_oxadpcoa_m" name="3-Oxoadipyl-CoA" compartment="mitochondria"/>
      <species boundaryCondition="false" constant="false" hasOnlySubstanceUnits="false" id="M_oxadpcoa_p" name="3-Oxoadipyl-CoA" compartment="peroxisome"/>
      <species boundaryCondition="false" constant="false" hasOnlySubstanceUnits="false" id="M_apocytc_mim" name="Apocytochrome c" compartment="mitochondrialinnermembrane"/>
      <species boundaryCondition="false" constant="false" hasOnlySubstanceUnits="false" id="M_arachdcoa_c" name="Arachdcoa c" compartment="cytosol"/>
      <species boundaryCondition="false" constant="false" hasOnlySubstanceUnits="false" id="M_arachdcoa_n" name="Arachdcoa c" compartment="nucleus"/>
      <species boundaryCondition="false" constant="false" hasOnlySubstanceUnits="false" id="M_xyllac_D_c" name="D-Xylonolactone" compartment="cytosol"/>
      <species boundaryCondition="false" constant="false" hasOnlySubstanceUnits="false" id="M_glntrna_c" name="L-Glutaminyl-tRNA(Gln)" compartment="cytosol"/>
      <species boundaryCondition="false" constant="false" hasOnlySubstanceUnits="false" id="M_C02288_r" name="Reduced insulin" compartment="endoplasmicreticulum"/>
      <species boundaryCondition="false" constant="false" hasOnlySubstanceUnits="false" id="M_cyst__L_c" name="L-Cystathionine" compartment="cytosol"/>
      <species boundaryCondition="false" constant="false" hasOnlySubstanceUnits="false" id="M_pcreat_c" name="Pcreat c" compartment="cytosol"/>
      <species boundaryCondition="false" constant="false" hasOnlySubstanceUnits="false" id="M_protdt_r" name="Protein dithiol" compartment="endoplasmicreticulum"/>
      <species boundaryCondition="false" constant="false" hasOnlySubstanceUnits="false" id="M_C02320_c" name="R-S-Glutathione" compartment="cytosol"/>
      <species boundaryCondition="false" constant="false" hasOnlySubstanceUnits="false" id="M_C02320_r" name="R-S-Glutathione" compartment="endoplasmicreticulum"/>
      <species boundaryCondition="false" constant="false" hasOnlySubstanceUnits="false" id="M_C02320_e" name="R-S-Glutathione" compartment="extracellular"/>
      <species boundaryCondition="false" constant="false" hasOnlySubstanceUnits="false" id="M_C02320_p" name="R-S-Glutathione" compartment="peroxisome"/>
      <species boundaryCondition="false" constant="false" hasOnlySubstanceUnits="false" id="M_C02325_c" name="Sinapyl alcohol" compartment="cytosol"/>
      <species boundaryCondition="false" constant="false" hasOnlySubstanceUnits="false" id="M_fru_B_c" name="Beta-D-fructose" compartment="cytosol"/>
      <species boundaryCondition="false" constant="false" hasOnlySubstanceUnits="false" id="M_fru_B_e" name="Beta-D-fructose" compartment="extracellular"/>
      <species boundaryCondition="false" constant="false" hasOnlySubstanceUnits="false" id="M_fru_B_l" name="Beta-D-fructose" compartment="lysosome"/>
      <species boundaryCondition="false" constant="false" hasOnlySubstanceUnits="false" id="M_alltn_r" name="(S)-Allantoin" compartment="endoplasmicreticulum"/>
      <species boundaryCondition="false" constant="false" hasOnlySubstanceUnits="false" id="M_alltn_p" name="(S)-Allantoin" compartment="peroxisome"/>
      <species boundaryCondition="false" constant="false" hasOnlySubstanceUnits="false" id="M_C02362_c" name="Oxaloacetamide" compartment="cytosol"/>
      <species boundaryCondition="false" constant="false" hasOnlySubstanceUnits="false" id="M_4mptnl_m" name="4mptnl c" compartment="mitochondria"/>
      <species boundaryCondition="false" constant="false" hasOnlySubstanceUnits="false" id="M_6mpur_c" name="6-Mercaptopurine" compartment="cytosol"/>
      <species boundaryCondition="false" constant="false" hasOnlySubstanceUnits="false" id="M_6mpur_p" name="6-Mercaptopurine" compartment="peroxisome"/>
      <species boundaryCondition="false" constant="false" hasOnlySubstanceUnits="false" id="M_xser_g" name="D-Xylosylprotein" compartment="golgi"/>
      <species boundaryCondition="false" constant="false" hasOnlySubstanceUnits="false" id="M_C02399_r" name="D-Xylosylprotein" compartment="endoplasmicreticulum"/>
      <species boundaryCondition="false" constant="false" hasOnlySubstanceUnits="false" id="M_glytrna_c" name="Glycyl-tRNA(Gly)" compartment="cytosol"/>
      <species boundaryCondition="false" constant="false" hasOnlySubstanceUnits="false" id="M_mettrna_c" name="L-Methionyl-tRNA (Met)" compartment="cytosol"/>
      <species boundaryCondition="false" constant="false" hasOnlySubstanceUnits="false" id="M_mettrna_m" name="L-Methionyl-tRNA (Met)" compartment="mitochondria"/>
      <species boundaryCondition="false" constant="false" hasOnlySubstanceUnits="false" id="M_C02442_c" name="N-Methyltyramine" compartment="cytosol"/>
      <species boundaryCondition="false" constant="false" hasOnlySubstanceUnits="false" id="M_C02442_m" name="N-Methyltyramine" compartment="mitochondria"/>
      <species boundaryCondition="false" constant="false" hasOnlySubstanceUnits="false" id="M_triodthy_e" name="Triodthy c" compartment="extracellular"/>
      <species boundaryCondition="false" constant="false" hasOnlySubstanceUnits="false" id="M_triodthy_c" name="Triodthy c" compartment="cytosol"/>
      <species boundaryCondition="false" constant="false" hasOnlySubstanceUnits="false" id="M_pad_c" name="2 Phenylacetamide C8H9NO" compartment="cytosol"/>
      <species boundaryCondition="false" constant="false" hasOnlySubstanceUnits="false" id="M_C02512_e" name="L-3-Cyanoalanine" compartment="extracellular"/>
      <species boundaryCondition="false" constant="false" hasOnlySubstanceUnits="false" id="M_3ityr__L_e" name="3ityr  L c" compartment="extracellular"/>
      <species boundaryCondition="false" constant="false" hasOnlySubstanceUnits="false" id="M_xolest_hs_mem" name="Xolest hs c" compartment="membrane"/>
      <species boundaryCondition="false" constant="false" hasOnlySubstanceUnits="false" id="M_sertrna_c" name="L-Seryl-tRNA(Ser)" compartment="cytosol"/>
      <species boundaryCondition="false" constant="false" hasOnlySubstanceUnits="false" id="M_sertrna_m" name="L-Seryl-tRNA(Ser)" compartment="mitochondria"/>
      <species boundaryCondition="false" constant="false" hasOnlySubstanceUnits="false" id="M_valtrna_c" name="L-Valyl-tRNA(Val)" compartment="cytosol"/>
      <species boundaryCondition="false" constant="false" hasOnlySubstanceUnits="false" id="M_valtrna_m" name="L-Valyl-tRNA(Val)" compartment="mitochondria"/>
      <species boundaryCondition="false" constant="false" hasOnlySubstanceUnits="false" id="M_protds_r" name="Protein disulfide" compartment="endoplasmicreticulum"/>
      <species boundaryCondition="false" constant="false" hasOnlySubstanceUnits="false" id="M_retpalm_c" name="Vitamin A palmitate" compartment="cytosol"/>
      <species boundaryCondition="false" constant="false" hasOnlySubstanceUnits="false" id="M_tdcoa_mem" name="Tetradecanoyl-CoA (n-C14:0CoA)" compartment="membrane"/>
      <species boundaryCondition="false" constant="false" hasOnlySubstanceUnits="false" id="M_S2hglut_m" name="(S)-2-Hydroxyglutarate" compartment="mitochondria"/>
      <species boundaryCondition="false" constant="false" hasOnlySubstanceUnits="false" id="M_cala_c" name="N-Carbamoyl-beta-alanine" compartment="cytosol"/>
      <species boundaryCondition="false" constant="false" hasOnlySubstanceUnits="false" id="M_4cmalc_c" name="4-Coumaroyl alcohol" compartment="cytosol"/>
      <species boundaryCondition="false" constant="false" hasOnlySubstanceUnits="false" id="M_glac_c" name="Glac c" compartment="cytosol"/>
      <species boundaryCondition="false" constant="false" hasOnlySubstanceUnits="false" id="M_glac_r" name="Glac c" compartment="endoplasmicreticulum"/>
      <species boundaryCondition="false" constant="false" hasOnlySubstanceUnits="false" id="M_glac_m" name="Glac c" compartment="mitochondria"/>
      <species boundaryCondition="false" constant="false" hasOnlySubstanceUnits="false" id="M_glac_p" name="Glac c" compartment="peroxisome"/>
      <species boundaryCondition="false" constant="false" hasOnlySubstanceUnits="false" id="M_ddca_mem" name="Dodecanoate (n-C12:0)" compartment="membrane"/>
      <species boundaryCondition="false" constant="false" hasOnlySubstanceUnits="false" id="M_galside_mem" name="Galactocerebroside" compartment="membrane"/>
      <species boundaryCondition="false" constant="false" hasOnlySubstanceUnits="false" id="M_Lfmkynr_c" name="L Formylkynurenine C11H12N2O4" compartment="cytosol"/>
      <species boundaryCondition="false" constant="false" hasOnlySubstanceUnits="false" id="M_protrna_c" name="L-Prolyl-tRNA(Pro)" compartment="cytosol"/>
      <species boundaryCondition="false" constant="false" hasOnlySubstanceUnits="false" id="M_protrna_m" name="L-Prolyl-tRNA(Pro)" compartment="mitochondria"/>
      <species boundaryCondition="false" constant="false" hasOnlySubstanceUnits="false" id="M_aprut_c" name="N Acetylputrescine C6H15N2O" compartment="cytosol"/>
      <species boundaryCondition="false" constant="false" hasOnlySubstanceUnits="false" id="M_nmptrc_e" name="Nmptrc c" compartment="extracellular"/>
      <species boundaryCondition="false" constant="false" hasOnlySubstanceUnits="false" id="M_ps_mem" name="Phosphatidylserine" compartment="membrane"/>
      <species boundaryCondition="false" constant="false" hasOnlySubstanceUnits="false" id="M_ps_mim" name="Phosphatidylserine" compartment="mitochondrialinnermembrane"/>
      <species boundaryCondition="false" constant="false" hasOnlySubstanceUnits="false" id="M_ephpyr_e" name="Enol-Phenylpyruvate" compartment="extracellular"/>
      <species boundaryCondition="false" constant="false" hasOnlySubstanceUnits="false" id="M_im4ac_c" name="Imidazole-4-acetate" compartment="cytosol"/>
      <species boundaryCondition="false" constant="false" hasOnlySubstanceUnits="false" id="M_im4ac_r" name="Imidazole-4-acetate" compartment="endoplasmicreticulum"/>
      <species boundaryCondition="false" constant="false" hasOnlySubstanceUnits="false" id="M_im4ac_m" name="Imidazole-4-acetate" compartment="mitochondria"/>
      <species boundaryCondition="false" constant="false" hasOnlySubstanceUnits="false" id="M_im4ac_p" name="Imidazole-4-acetate" compartment="peroxisome"/>
      <species boundaryCondition="false" constant="false" hasOnlySubstanceUnits="false" id="M_tyrtrna_c" name="L-Tyrosyl-tRNA(Tyr)" compartment="cytosol"/>
      <species boundaryCondition="false" constant="false" hasOnlySubstanceUnits="false" id="M_tyrtrna_m" name="L-Tyrosyl-tRNA(Tyr)" compartment="mitochondria"/>
      <species boundaryCondition="false" constant="false" hasOnlySubstanceUnits="false" id="M_C02843_c" name="Long-chain acyl-CoA" compartment="cytosol"/>
      <species boundaryCondition="false" constant="false" hasOnlySubstanceUnits="false" id="M_C02843_l" name="Long-chain acyl-CoA" compartment="lysosome"/>
      <species boundaryCondition="false" constant="false" hasOnlySubstanceUnits="false" id="M_C02843_n" name="Long-chain acyl-CoA" compartment="nucleus"/>
      <species boundaryCondition="false" constant="false" hasOnlySubstanceUnits="false" id="M_srbL1p_c" name="Sorbose 1-phosphate" compartment="cytosol"/>
      <species boundaryCondition="false" constant="false" hasOnlySubstanceUnits="false" id="M_srbL1p_e" name="Sorbose 1-phosphate" compartment="extracellular"/>
      <species boundaryCondition="false" constant="false" hasOnlySubstanceUnits="false" id="M_1mncam_c" name="1 Methylnicotinamide C7H9N2O" compartment="cytosol"/>
      <species boundaryCondition="false" constant="false" hasOnlySubstanceUnits="false" id="M_3dsphgn_c" name="3 Dehydrosphinganine C18H38NO2" compartment="cytosol"/>
      <species boundaryCondition="false" constant="false" hasOnlySubstanceUnits="false" id="M_ivcoa_m" name="Isovaleryl-CoA" compartment="mitochondria"/>
      <species boundaryCondition="false" constant="false" hasOnlySubstanceUnits="false" id="M_4aabutn_c" name="4 Acetamidobutanoate C6H10NO3" compartment="cytosol"/>
      <species boundaryCondition="false" constant="false" hasOnlySubstanceUnits="false" id="M_4aabutn_r" name="4 Acetamidobutanoate C6H10NO3" compartment="endoplasmicreticulum"/>
      <species boundaryCondition="false" constant="false" hasOnlySubstanceUnits="false" id="M_4aabutn_m" name="4 Acetamidobutanoate C6H10NO3" compartment="mitochondria"/>
      <species boundaryCondition="false" constant="false" hasOnlySubstanceUnits="false" id="M_4aabutn_p" name="4 Acetamidobutanoate C6H10NO3" compartment="peroxisome"/>
      <species boundaryCondition="false" constant="false" hasOnlySubstanceUnits="false" id="M_crmp_hs_mem" name="Crmp hs c" compartment="membrane"/>
      <species boundaryCondition="false" constant="false" hasOnlySubstanceUnits="false" id="M_dna5mtc_n" name="DNA 5-methylcytosine" compartment="nucleus"/>
      <species boundaryCondition="false" constant="false" hasOnlySubstanceUnits="false" id="M_dhlpro_m" name="Dihydrolipolprotein H2S2X" compartment="mitochondria"/>
      <species boundaryCondition="false" constant="false" hasOnlySubstanceUnits="false" id="M_asptrna_c" name="L-Aspartyl-tRNA(Asp)" compartment="cytosol"/>
      <species boundaryCondition="false" constant="false" hasOnlySubstanceUnits="false" id="M_asptrna_m" name="L-Aspartyl-tRNA(Asp)" compartment="mitochondria"/>
      <species boundaryCondition="false" constant="false" hasOnlySubstanceUnits="false" id="M_fuc1p__L_c" name="L-Fucose 1-phosphate" compartment="cytosol"/>
      <species boundaryCondition="false" constant="false" hasOnlySubstanceUnits="false" id="M_glutrna_c" name="L-Glutamyl-tRNA(Glu)" compartment="cytosol"/>
      <species boundaryCondition="false" constant="false" hasOnlySubstanceUnits="false" id="M_glutrna_m" name="L-Glutamyl-tRNA(Glu)" compartment="mitochondria"/>
      <species boundaryCondition="false" constant="false" hasOnlySubstanceUnits="false" id="M_histrna_c" name="L-Histidyl-tRNA(His)" compartment="cytosol"/>
      <species boundaryCondition="false" constant="false" hasOnlySubstanceUnits="false" id="M_pmtcrn_mem" name="Pmtcrn c" compartment="membrane"/>
      <species boundaryCondition="false" constant="false" hasOnlySubstanceUnits="false" id="M_thrtrna_c" name="L-Threonyl-tRNA(Thr)" compartment="cytosol"/>
      <species boundaryCondition="false" constant="false" hasOnlySubstanceUnits="false" id="M_12npthldl_c" name="1,2-Naphthalenediol" compartment="cytosol"/>
      <species boundaryCondition="false" constant="false" hasOnlySubstanceUnits="false" id="M_C03021_r" name="Protein asparagine" compartment="endoplasmicreticulum"/>
      <species boundaryCondition="false" constant="false" hasOnlySubstanceUnits="false" id="M_etfrd_c" name="Electron transfer flavoprotein reduced" compartment="cytosol"/>
      <species boundaryCondition="false" constant="false" hasOnlySubstanceUnits="false" id="M_etfrd_r" name="Electron transfer flavoprotein reduced" compartment="endoplasmicreticulum"/>
      <species boundaryCondition="false" constant="false" hasOnlySubstanceUnits="false" id="M_thmtp_c" name="Thiamin triphosphate C12H16N4O10P3S" compartment="cytosol"/>
      <species boundaryCondition="false" constant="false" hasOnlySubstanceUnits="false" id="M_C03033_r" name="Glucuronide" compartment="endoplasmicreticulum"/>
      <species boundaryCondition="false" constant="false" hasOnlySubstanceUnits="false" id="M_C03033_e" name="Glucuronide" compartment="extracellular"/>
      <species boundaryCondition="false" constant="false" hasOnlySubstanceUnits="false" id="M_C03033_l" name="Glucuronide" compartment="lysosome"/>
      <species boundaryCondition="false" constant="false" hasOnlySubstanceUnits="false" id="M_lnlncgcoa_mem" name="Lnlncgcoa c" compartment="membrane"/>
      <species boundaryCondition="false" constant="false" hasOnlySubstanceUnits="false" id="M_3mb2coa_m" name="3-Methylbut-2-enoyl-CoA" compartment="mitochondria"/>
      <species boundaryCondition="false" constant="false" hasOnlySubstanceUnits="false" id="M_3mb2coa_p" name="3-Methylbut-2-enoyl-CoA" compartment="peroxisome"/>
      <species boundaryCondition="false" constant="false" hasOnlySubstanceUnits="false" id="M_pram_c" name="5-Phospho-beta-D-ribosylamine" compartment="cytosol"/>
      <species boundaryCondition="false" constant="false" hasOnlySubstanceUnits="false" id="M_cystrna_c" name="L-Cysteinyl-tRNA(Cys)" compartment="cytosol"/>
      <species boundaryCondition="false" constant="false" hasOnlySubstanceUnits="false" id="M_cystrna_m" name="L-Cysteinyl-tRNA(Cys)" compartment="mitochondria"/>
      <species boundaryCondition="false" constant="false" hasOnlySubstanceUnits="false" id="M_iletrna_c" name="L-Isoleucyl-tRNA(Ile)" compartment="cytosol"/>
      <species boundaryCondition="false" constant="false" hasOnlySubstanceUnits="false" id="M_iletrna_m" name="L-Isoleucyl-tRNA(Ile)" compartment="mitochondria"/>
      <species boundaryCondition="false" constant="false" hasOnlySubstanceUnits="false" id="M_Rtotl_p" name="Long-chain acid anion" compartment="peroxisome"/>
      <species boundaryCondition="false" constant="false" hasOnlySubstanceUnits="false" id="M_rnam_c" name="N Ribosylnicotinamide C11H15N2O5" compartment="cytosol"/>
      <species boundaryCondition="false" constant="false" hasOnlySubstanceUnits="false" id="M_rnam_e" name="N Ribosylnicotinamide C11H15N2O5" compartment="extracellular"/>
      <species boundaryCondition="false" constant="false" hasOnlySubstanceUnits="false" id="M_etfox_c" name="Electron transfer flavoprotein oxidized" compartment="cytosol"/>
      <species boundaryCondition="false" constant="false" hasOnlySubstanceUnits="false" id="M_etfox_r" name="Electron transfer flavoprotein oxidized" compartment="endoplasmicreticulum"/>
      <species boundaryCondition="false" constant="false" hasOnlySubstanceUnits="false" id="M_C03170_c" name="Oxidized trypanothione" compartment="cytosol"/>
      <species boundaryCondition="false" constant="false" hasOnlySubstanceUnits="false" id="M_C03170_l" name="Oxidized trypanothione" compartment="lysosome"/>
      <species boundaryCondition="false" constant="false" hasOnlySubstanceUnits="false" id="M_C03170_m" name="Oxidized trypanothione" compartment="mitochondria"/>
      <species boundaryCondition="false" constant="false" hasOnlySubstanceUnits="false" id="M_C03170_n" name="Oxidized trypanothione" compartment="nucleus"/>
      <species boundaryCondition="false" constant="false" hasOnlySubstanceUnits="false" id="M_C03170_p" name="Oxidized trypanothione" compartment="peroxisome"/>
      <species boundaryCondition="false" constant="false" hasOnlySubstanceUnits="false" id="M_C03193_e" name="(5-L-Glutamyl)-peptide" compartment="extracellular"/>
      <species boundaryCondition="false" constant="false" hasOnlySubstanceUnits="false" id="M_ak2g_hs_mem" name="Ak2g hs c" compartment="membrane"/>
      <species boundaryCondition="false" constant="false" hasOnlySubstanceUnits="false" id="M_11docrtstrn_mem" name="11docrtstrn c" compartment="membrane"/>
      <species boundaryCondition="false" constant="false" hasOnlySubstanceUnits="false" id="M_dd2coa_m" name="Trans-Dodec-2-enoyl-CoA" compartment="mitochondria"/>
      <species boundaryCondition="false" constant="false" hasOnlySubstanceUnits="false" id="M_dd2coa_p" name="Trans-Dodec-2-enoyl-CoA" compartment="peroxisome"/>
      <species boundaryCondition="false" constant="false" hasOnlySubstanceUnits="false" id="M_C03226_m" name="3-Demethylubiquinone-9" compartment="mitochondria"/>
      <species boundaryCondition="false" constant="false" hasOnlySubstanceUnits="false" id="M_hLkynr_c" name="3 Hydroxy L kynurenine C10H12N2O4" compartment="cytosol"/>
      <species boundaryCondition="false" constant="false" hasOnlySubstanceUnits="false" id="M_hLkynr_m" name="3 Hydroxy L kynurenine C10H12N2O4" compartment="mitochondria"/>
      <species boundaryCondition="false" constant="false" hasOnlySubstanceUnits="false" id="M_3mgcoa_m" name="3-Methylglutaconyl-CoA" compartment="mitochondria"/>
      <species boundaryCondition="false" constant="false" hasOnlySubstanceUnits="false" id="M_3php_c" name="3-Phosphohydroxypyruvate" compartment="cytosol"/>
      <species boundaryCondition="false" constant="false" hasOnlySubstanceUnits="false" id="M_dlnlcg_c" name="Dihomo-gamma-linolenic acid" compartment="cytosol"/>
      <species boundaryCondition="false" constant="false" hasOnlySubstanceUnits="false" id="M_dlnlcg_n" name="Dihomo-gamma-linolenic acid" compartment="nucleus"/>
      <species boundaryCondition="false" constant="false" hasOnlySubstanceUnits="false" id="M_cpppg3_c" name="Coproporphyrinogen III" compartment="cytosol"/>
      <species boundaryCondition="false" constant="false" hasOnlySubstanceUnits="false" id="M_cpppg3_m" name="Coproporphyrinogen III" compartment="mitochondria"/>
      <species boundaryCondition="false" constant="false" hasOnlySubstanceUnits="false" id="M_cpppg3_i" name="Coproporphyrinogen III" compartment="mitochondrialintermembranespace"/>
      <species boundaryCondition="false" constant="false" hasOnlySubstanceUnits="false" id="M_f2p_c" name="Beta-D-fructose 2-phosphate" compartment="cytosol"/>
      <species boundaryCondition="false" constant="false" hasOnlySubstanceUnits="false" id="M_gbside_g" name="Globoside" compartment="golgi"/>
      <species boundaryCondition="false" constant="false" hasOnlySubstanceUnits="false" id="M_gbside_l" name="Globoside" compartment="lysosome"/>
      <species boundaryCondition="false" constant="false" hasOnlySubstanceUnits="false" id="M_3aib_m" name="3aib c" compartment="mitochondria"/>
      <species boundaryCondition="false" constant="false" hasOnlySubstanceUnits="false" id="M_glu5p_m" name="L-Glutamate 5-phosphate" compartment="mitochondria"/>
      <species boundaryCondition="false" constant="false" hasOnlySubstanceUnits="false" id="M_fmettrna_m" name="N-Formylmethionyl-tRNA" compartment="mitochondria"/>
      <species boundaryCondition="false" constant="false" hasOnlySubstanceUnits="false" id="M_2maacoa_c" name="2-Methyl-3-acetoacetyl-CoA" compartment="cytosol"/>
      <species boundaryCondition="false" constant="false" hasOnlySubstanceUnits="false" id="M_2maacoa_m" name="2-Methyl-3-acetoacetyl-CoA" compartment="mitochondria"/>
      <species boundaryCondition="false" constant="false" hasOnlySubstanceUnits="false" id="M_2maacoa_p" name="2-Methyl-3-acetoacetyl-CoA" compartment="peroxisome"/>
      <species boundaryCondition="false" constant="false" hasOnlySubstanceUnits="false" id="M_2mb2coa_m" name="Trans-2-Methylbut-2-enoyl-CoA" compartment="mitochondria"/>
      <species boundaryCondition="false" constant="false" hasOnlySubstanceUnits="false" id="M_2mb2coa_p" name="Trans-2-Methylbut-2-enoyl-CoA" compartment="peroxisome"/>
      <species boundaryCondition="false" constant="false" hasOnlySubstanceUnits="false" id="M_2mb2coa_c" name="Trans-2-Methylbut-2-enoyl-CoA" compartment="cytosol"/>
      <species boundaryCondition="false" constant="false" hasOnlySubstanceUnits="false" id="M_C03363_e" name="5-L-Glutamyl amino acid" compartment="extracellular"/>
      <species boundaryCondition="false" constant="false" hasOnlySubstanceUnits="false" id="M_adhap_p" name="Acylglycerone phosphate" compartment="peroxisome"/>
      <species boundaryCondition="false" constant="false" hasOnlySubstanceUnits="false" id="M_air_c" name="5-amino-1-(5-phospho-D-ribosyl)imidazole" compartment="cytosol"/>
      <species boundaryCondition="false" constant="false" hasOnlySubstanceUnits="false" id="M_asntrna_c" name="L-Asparaginyl-tRNA(Asn)" compartment="cytosol"/>
      <species boundaryCondition="false" constant="false" hasOnlySubstanceUnits="false" id="M_asntrna_m" name="L-Asparaginyl-tRNA(Asn)" compartment="mitochondria"/>
      <species boundaryCondition="false" constant="false" hasOnlySubstanceUnits="false" id="M_argsuc_c" name="N(omega)-(L-Arginino)succinate" compartment="cytosol"/>
      <species boundaryCondition="false" constant="false" hasOnlySubstanceUnits="false" id="M_C03410_c" name="Neu5Gc" compartment="cytosol"/>
      <species boundaryCondition="false" constant="false" hasOnlySubstanceUnits="false" id="M_C03410_n" name="Neu5Gc" compartment="nucleus"/>
      <species boundaryCondition="false" constant="false" hasOnlySubstanceUnits="false" id="M_psqldp_mem" name="Presqualene diphosphate" compartment="membrane"/>
      <species boundaryCondition="false" constant="false" hasOnlySubstanceUnits="false" id="M_4hpro_D_p" name="cis-4-Hydroxy-D-proline" compartment="peroxisome"/>
      <species boundaryCondition="false" constant="false" hasOnlySubstanceUnits="false" id="M_lgt__S_c" name="(R)-S-Lactoylglutathione" compartment="cytosol"/>
      <species boundaryCondition="false" constant="false" hasOnlySubstanceUnits="false" id="M_lgt__S_m" name="(R)-S-Lactoylglutathione" compartment="mitochondria"/>
      <species boundaryCondition="false" constant="false" hasOnlySubstanceUnits="false" id="M_C03454_mem" name="1-Alkenyl-2-acylglycerol" compartment="membrane"/>
      <species boundaryCondition="false" constant="false" hasOnlySubstanceUnits="false" id="M_retpalm_11_cis_c" name="11-cis-Retinyl palmitate" compartment="cytosol"/>
      <species boundaryCondition="false" constant="false" hasOnlySubstanceUnits="false" id="M_2mp2coa_m" name="2-Methylprop-2-enoyl-CoA" compartment="mitochondria"/>
      <species boundaryCondition="false" constant="false" hasOnlySubstanceUnits="false" id="M_2mp2coa_p" name="2-Methylprop-2-enoyl-CoA" compartment="peroxisome"/>
      <species boundaryCondition="false" constant="false" hasOnlySubstanceUnits="false" id="M_2mp2coa_c" name="2-Methylprop-2-enoyl-CoA" compartment="cytosol"/>
      <species boundaryCondition="false" constant="false" hasOnlySubstanceUnits="false" id="M_5fthf_c" name="5-Formyltetrahydrofolate" compartment="cytosol"/>
      <species boundaryCondition="false" constant="false" hasOnlySubstanceUnits="false" id="M_5fthf_m" name="5-Formyltetrahydrofolate" compartment="mitochondria"/>
      <species boundaryCondition="false" constant="false" hasOnlySubstanceUnits="false" id="M_4ppan_c" name="D-4'-Phosphopantothenate" compartment="cytosol"/>
      <species boundaryCondition="false" constant="false" hasOnlySubstanceUnits="false" id="M_2aobut_m" name="L-2-Amino-3-oxobutanoate" compartment="mitochondria"/>
      <species boundaryCondition="false" constant="false" hasOnlySubstanceUnits="false" id="M_phetrna_c" name="L-Phenylalanyl-tRNA(Phe)" compartment="cytosol"/>
      <species boundaryCondition="false" constant="false" hasOnlySubstanceUnits="false" id="M_phetrna_m" name="L-Phenylalanyl-tRNA(Phe)" compartment="mitochondria"/>
      <species boundaryCondition="false" constant="false" hasOnlySubstanceUnits="false" id="M_trptrna_c" name="L-Tryptophanyl-tRNA(Trp)" compartment="cytosol"/>
      <species boundaryCondition="false" constant="false" hasOnlySubstanceUnits="false" id="M_trptrna_m" name="L-Tryptophanyl-tRNA(Trp)" compartment="mitochondria"/>
      <species boundaryCondition="false" constant="false" hasOnlySubstanceUnits="false" id="M_C03518_e" name="N-Acetyl-beta-D-glucosaminide" compartment="extracellular"/>
      <species boundaryCondition="false" constant="false" hasOnlySubstanceUnits="false" id="M_5thf_e" name="pentaglutamyl folate (THF)" compartment="extracellular"/>
      <species boundaryCondition="false" constant="false" hasOnlySubstanceUnits="false" id="M_5thf_l" name="pentaglutamyl folate (THF)" compartment="lysosome"/>
      <species boundaryCondition="false" constant="false" hasOnlySubstanceUnits="false" id="M_mi4p__D_g" name="1D-myo-Inositol 4-phosphate" compartment="golgi"/>
      <species boundaryCondition="false" constant="false" hasOnlySubstanceUnits="false" id="M_mi4p__D_c" name="1D-myo-Inositol 4-phosphate" compartment="cytosol"/>
      <species boundaryCondition="false" constant="false" hasOnlySubstanceUnits="false" id="M_2ameph_c" name="2-Aminoethylphosphonate" compartment="cytosol"/>
      <species boundaryCondition="false" constant="false" hasOnlySubstanceUnits="false" id="M_1p2cbxl_p" name="1p2cbxl x" compartment="peroxisome"/>
      <species boundaryCondition="false" constant="false" hasOnlySubstanceUnits="false" id="M_xol7a_mem" name="Xol7a r" compartment="membrane"/>
      <species boundaryCondition="false" constant="false" hasOnlySubstanceUnits="false" id="M_dlnlcgcoa_c" name="Dlnlcgcoa c" compartment="cytosol"/>
      <species boundaryCondition="false" constant="false" hasOnlySubstanceUnits="false" id="M_dlnlcgcoa_n" name="Dlnlcgcoa c" compartment="nucleus"/>
      <species boundaryCondition="false" constant="false" hasOnlySubstanceUnits="false" id="M_4izp_c" name="4-Imidazolone-5-propanoate" compartment="cytosol"/>
      <species boundaryCondition="false" constant="false" hasOnlySubstanceUnits="false" id="M_6pthp_c" name="6-Pyruvoyl-5,6,7,8-tetrahydropterin" compartment="cytosol"/>
      <species boundaryCondition="false" constant="false" hasOnlySubstanceUnits="false" id="M_6pthp_m" name="6-Pyruvoyl-5,6,7,8-tetrahydropterin" compartment="mitochondria"/>
      <species boundaryCondition="false" constant="false" hasOnlySubstanceUnits="false" id="M_apoACP_c" name="Apoprotein [acyl carrier protein]" compartment="cytosol"/>
      <species boundaryCondition="false" constant="false" hasOnlySubstanceUnits="false" id="M_C03691_c" name="CMP-Neu5Gc" compartment="cytosol"/>
      <species boundaryCondition="false" constant="false" hasOnlySubstanceUnits="false" id="M_C03691_n" name="CMP-Neu5Gc" compartment="nucleus"/>
      <species boundaryCondition="false" constant="false" hasOnlySubstanceUnits="false" id="M_mgdg_l" name="1,2-Diacyl-3-beta-D-galactosyl-sn-glycerol" compartment="lysosome"/>
      <species boundaryCondition="false" constant="false" hasOnlySubstanceUnits="false" id="M_akdhap_p" name="O-Alkylglycerone phosphate" compartment="peroxisome"/>
      <species boundaryCondition="false" constant="false" hasOnlySubstanceUnits="false" id="M_C03723_c" name="Ribonucleoside diphosphate" compartment="cytosol"/>
      <species boundaryCondition="false" constant="false" hasOnlySubstanceUnits="false" id="M_C03723_n" name="Ribonucleoside diphosphate" compartment="nucleus"/>
      <species boundaryCondition="false" constant="false" hasOnlySubstanceUnits="false" id="M_C03740_c" name="(5-L-Glutamyl)-L-amino acid" compartment="cytosol"/>
      <species boundaryCondition="false" constant="false" hasOnlySubstanceUnits="false" id="M_C03740_e" name="(5-L-Glutamyl)-L-amino acid" compartment="extracellular"/>
      <species boundaryCondition="false" constant="false" hasOnlySubstanceUnits="false" id="M_dopa_c" name="Dopamine" compartment="cytosol"/>
      <species boundaryCondition="false" constant="false" hasOnlySubstanceUnits="false" id="M_dopa_e" name="Dopamine" compartment="extracellular"/>
      <species boundaryCondition="false" constant="false" hasOnlySubstanceUnits="false" id="M_4hoxpacd_c" name="4-Hydroxyphenylacetaldehyde" compartment="cytosol"/>
      <species boundaryCondition="false" constant="false" hasOnlySubstanceUnits="false" id="M_4hoxpacd_e" name="4-Hydroxyphenylacetaldehyde" compartment="extracellular"/>
      <species boundaryCondition="false" constant="false" hasOnlySubstanceUnits="false" id="M_5g2oxpt_p" name="2-Oxoarginine" compartment="peroxisome"/>
      <species boundaryCondition="false" constant="false" hasOnlySubstanceUnits="false" id="M_tagdp__D_c" name="D-Tagatose 1,6-biphosphate" compartment="cytosol"/>
      <species boundaryCondition="false" constant="false" hasOnlySubstanceUnits="false" id="M_tmlys_c" name="Tmlys c" compartment="cytosol"/>
      <species boundaryCondition="false" constant="false" hasOnlySubstanceUnits="false" id="M_dcamp_c" name="N6-(1,2-Dicarboxyethyl)-AMP" compartment="cytosol"/>
      <species boundaryCondition="false" constant="false" hasOnlySubstanceUnits="false" id="M_1agpi_c" name="1-Acyl-sn-glycero-3-phosphoinositol" compartment="cytosol"/>
      <species boundaryCondition="false" constant="false" hasOnlySubstanceUnits="false" id="M_1agpi_r" name="1-Acyl-sn-glycero-3-phosphoinositol" compartment="endoplasmicreticulum"/>
      <species boundaryCondition="false" constant="false" hasOnlySubstanceUnits="false" id="M_C03820_g" name="1-Alkyl-2-acetyl-sn-glycerol" compartment="golgi"/>
      <species boundaryCondition="false" constant="false" hasOnlySubstanceUnits="false" id="M_C03820_c" name="1-Alkyl-2-acetyl-sn-glycerol" compartment="cytosol"/>
      <species boundaryCondition="false" constant="false" hasOnlySubstanceUnits="false" id="M_am6sa_c" name="2-Aminomuconate 6-semialdehyde" compartment="cytosol"/>
      <species boundaryCondition="false" constant="false" hasOnlySubstanceUnits="false" id="M_gar_c" name="N1-(5-Phospho-D-ribosyl)glycinamide" compartment="cytosol"/>
      <species boundaryCondition="false" constant="false" hasOnlySubstanceUnits="false" id="M_zymstnl_mem" name="Zymstnl r" compartment="membrane"/>
      <species boundaryCondition="false" constant="false" hasOnlySubstanceUnits="false" id="M_dolmanp_mem" name="Dolichyl phosphate D-mannose" compartment="membrane"/>
      <species boundaryCondition="false" constant="false" hasOnlySubstanceUnits="false" id="M_C03885_m" name="Nonaprenyl-4-hydroxybenzoate" compartment="mitochondria"/>
      <species boundaryCondition="false" constant="false" hasOnlySubstanceUnits="false" id="M_C03889_c" name="Palmitoylphosphatidylcholine" compartment="cytosol"/>
      <species boundaryCondition="false" constant="false" hasOnlySubstanceUnits="false" id="M_1pyr5c_m" name="1-Pyrroline-5-carboxylate" compartment="mitochondria"/>
      <species boundaryCondition="false" constant="false" hasOnlySubstanceUnits="false" id="M_1pyr5c_c" name="1-Pyrroline-5-carboxylate" compartment="cytosol"/>
      <species boundaryCondition="false" constant="false" hasOnlySubstanceUnits="false" id="M_5adtststerone_c" name="5adtststerone c" compartment="cytosol"/>
      <species boundaryCondition="false" constant="false" hasOnlySubstanceUnits="false" id="M_acACP_c" name="Acetyl-ACP" compartment="cytosol"/>
      <species boundaryCondition="false" constant="false" hasOnlySubstanceUnits="false" id="M_acACP_m" name="Acetyl-ACP" compartment="mitochondria"/>
      <species boundaryCondition="false" constant="false" hasOnlySubstanceUnits="false" id="M_mi3p__D_g" name="1D-myo-Inositol 3-phosphate" compartment="golgi"/>
      <species boundaryCondition="false" constant="false" hasOnlySubstanceUnits="false" id="M_mi3p__D_c" name="1D-myo-Inositol 3-phosphate" compartment="cytosol"/>
      <species boundaryCondition="false" constant="false" hasOnlySubstanceUnits="false" id="M_34dhpac_c" name="3,4-Dihydroxyphenylacetaldehyde" compartment="cytosol"/>
      <species boundaryCondition="false" constant="false" hasOnlySubstanceUnits="false" id="M_34dhpac_e" name="3,4-Dihydroxyphenylacetaldehyde" compartment="extracellular"/>
      <species boundaryCondition="false" constant="false" hasOnlySubstanceUnits="false" id="M_C04051_c" name="5-Amino-4-imidazolecarboxyamide" compartment="cytosol"/>
      <species boundaryCondition="false" constant="false" hasOnlySubstanceUnits="false" id="M_mi34p_c" name="Mi34p c" compartment="cytosol"/>
      <species boundaryCondition="false" constant="false" hasOnlySubstanceUnits="false" id="M_L2aadp6sa_m" name="L 2 Aminoadipate 6 semialdehyde C6H11NO3" compartment="mitochondria"/>
      <species boundaryCondition="false" constant="false" hasOnlySubstanceUnits="false" id="M_ptcys_c" name="N-Pantothenoylcysteine" compartment="cytosol"/>
      <species boundaryCondition="false" constant="false" hasOnlySubstanceUnits="false" id="M_ocdcaACP_mem" name="Octadecanoyl-[acyl-carier protein]" compartment="membrane"/>
      <species boundaryCondition="false" constant="false" hasOnlySubstanceUnits="false" id="M_thglu_c" name="Tetrahydropteroyltri-L-glutamate" compartment="cytosol"/>
      <species boundaryCondition="false" constant="false" hasOnlySubstanceUnits="false" id="M_atnodp_m" name="all-trans-Nonaprenyl diphosphate" compartment="mitochondria"/>
      <species boundaryCondition="false" constant="false" hasOnlySubstanceUnits="false" id="M_56dihindlcrbxlt_c" name="56dihindlcrbxlt c" compartment="cytosol"/>
      <species boundaryCondition="false" constant="false" hasOnlySubstanceUnits="false" id="M_5mdr1p_c" name="5-Methylthio-5-deoxy-D-ribose 1-phosphate" compartment="cytosol"/>
      <species boundaryCondition="false" constant="false" hasOnlySubstanceUnits="false" id="M_2lpchol_mem" name="2-Lysolecithin" compartment="membrane"/>
      <species boundaryCondition="false" constant="false" hasOnlySubstanceUnits="false" id="M_C04232_c" name="2'-Deoxyribonucleoside diphosphate" compartment="cytosol"/>
      <species boundaryCondition="false" constant="false" hasOnlySubstanceUnits="false" id="M_C04232_n" name="2'-Deoxyribonucleoside diphosphate" compartment="nucleus"/>
      <species boundaryCondition="false" constant="false" hasOnlySubstanceUnits="false" id="M_lpchol_mem" name="1-Lysophosphatidylcholine" compartment="membrane"/>
      <species boundaryCondition="false" constant="false" hasOnlySubstanceUnits="false" id="M_C04242_c" name="5-Fluorodeoxyuridine monophosphate" compartment="cytosol"/>
      <species boundaryCondition="false" constant="false" hasOnlySubstanceUnits="false" id="M_C04242_m" name="5-Fluorodeoxyuridine monophosphate" compartment="mitochondria"/>
      <species boundaryCondition="false" constant="false" hasOnlySubstanceUnits="false" id="M_C04244_m" name="6-Lactoyl-5,6,7,8-tetrahydropterin" compartment="mitochondria"/>
      <species boundaryCondition="false" constant="false" hasOnlySubstanceUnits="false" id="M_but2eACP_c" name="But-2-enoyl-[acyl-carrier protein]" compartment="cytosol"/>
      <species boundaryCondition="false" constant="false" hasOnlySubstanceUnits="false" id="M_etf_m" name="Electron-transferring flavoprotein" compartment="mitochondria"/>
      <species boundaryCondition="false" constant="false" hasOnlySubstanceUnits="false" id="M_acmanap_c" name="N-Acetyl-D-mannosamine 6-phosphate" compartment="cytosol"/>
      <species boundaryCondition="false" constant="false" hasOnlySubstanceUnits="false" id="M_C04261_c" name="Protein N-pros-phosphohistidine" compartment="cytosol"/>
      <species boundaryCondition="false" constant="false" hasOnlySubstanceUnits="false" id="M_1p3h5c_m" name="L 1 Pyrroline 3 hydroxy 5 carboxylate C5H6NO3" compartment="mitochondria"/>
      <species boundaryCondition="false" constant="false" hasOnlySubstanceUnits="false" id="M_1p4h2cbxl_p" name="1-Pyrroline-4-hydroxy-2-carboxylate" compartment="peroxisome"/>
      <species boundaryCondition="false" constant="false" hasOnlySubstanceUnits="false" id="M_C04295_c" name="Androstenediol" compartment="cytosol"/>
      <species boundaryCondition="false" constant="false" hasOnlySubstanceUnits="false" id="M_ak2lgchol_mem" name="1-Alkyl-sn-glycero-3-phosphocholine" compartment="membrane"/>
      <species boundaryCondition="false" constant="false" hasOnlySubstanceUnits="false" id="M_4ppcys_c" name="N-((R)-4-Phosphopantothenoyl)-L-cysteine" compartment="cytosol"/>
      <species boundaryCondition="false" constant="false" hasOnlySubstanceUnits="false" id="M_ahandrostan_mem" name="3alpha-Hydroxy-5beta-androstan-17-one" compartment="membrane"/>
      <species boundaryCondition="false" constant="false" hasOnlySubstanceUnits="false" id="M_fgam_c" name="N2-Formyl-N1-(5-phospho-D-ribosyl)glycinamide" compartment="cytosol"/>
      <species boundaryCondition="false" constant="false" hasOnlySubstanceUnits="false" id="M_C04392_m" name="XppppX" compartment="mitochondria"/>
      <species boundaryCondition="false" constant="false" hasOnlySubstanceUnits="false" id="M_3hmbcoa_m" name="(S)-3-Hydroxy-2-methylbutyryl-CoA" compartment="mitochondria"/>
      <species boundaryCondition="false" constant="false" hasOnlySubstanceUnits="false" id="M_3hmbcoa_p" name="(S)-3-Hydroxy-2-methylbutyryl-CoA" compartment="peroxisome"/>
      <species boundaryCondition="false" constant="false" hasOnlySubstanceUnits="false" id="M_cmusa_c" name="2 Amino 3 carboxymuconate semialdehyde C7H6NO5" compartment="cytosol"/>
      <species boundaryCondition="false" constant="false" hasOnlySubstanceUnits="false" id="M_btn_co2_c" name="Carboxybiotin-carboxyl-carrier protein" compartment="cytosol"/>
      <species boundaryCondition="false" constant="false" hasOnlySubstanceUnits="false" id="M_btn_co2_m" name="Carboxybiotin-carboxyl-carrier protein" compartment="mitochondria"/>
      <species boundaryCondition="false" constant="false" hasOnlySubstanceUnits="false" id="M_C04432_m" name="N6-Dimethylallyladenine in tRNA" compartment="mitochondria"/>
      <species boundaryCondition="false" constant="false" hasOnlySubstanceUnits="false" id="M_1agpe_mem" name="1-Acyl-sn-glycero-3-phosphoethanolamine" compartment="membrane"/>
      <species boundaryCondition="false" constant="false" hasOnlySubstanceUnits="false" id="M_ak2gpe_mem" name="1-Alkyl-2-acylglycerophosphoethanolamine" compartment="membrane"/>
      <species boundaryCondition="false" constant="false" hasOnlySubstanceUnits="false" id="M_mi1346p_c" name="Mi1346p c" compartment="cytosol"/>
      <species boundaryCondition="false" constant="false" hasOnlySubstanceUnits="false" id="M_C04487_r" name="Procollagen 5-(D-galactosyl)-L-lysine" compartment="endoplasmicreticulum"/>
      <species boundaryCondition="false" constant="false" hasOnlySubstanceUnits="false" id="M_5mthglu_c" name="5-Methyltetrahydropteroyltri-L-glutamate" compartment="cytosol"/>
      <species boundaryCondition="false" constant="false" hasOnlySubstanceUnits="false" id="M_gdptp_p" name="Guanosine 3'-diphosphate 5'-triphosphate" compartment="peroxisome"/>
      <species boundaryCondition="false" constant="false" hasOnlySubstanceUnits="false" id="M_naglc2p_mem" name="N-Acetyl-D-glucosaminyldiphosphodolichol" compartment="membrane"/>
      <species boundaryCondition="false" constant="false" hasOnlySubstanceUnits="false" id="M_acgam1p_c" name="N-Acetyl-D-glucosamine 1-phosphate" compartment="cytosol"/>
      <species boundaryCondition="false" constant="false" hasOnlySubstanceUnits="false" id="M_mi3456p_c" name="Mi3456p c" compartment="cytosol"/>
      <species boundaryCondition="false" constant="false" hasOnlySubstanceUnits="false" id="M_chito2pdol_mem" name="N,N'-Diacetylchitobiosyldiphosphodolichol" compartment="membrane"/>
      <species boundaryCondition="false" constant="false" hasOnlySubstanceUnits="false" id="M_pail3p_mem" name="1-Phosphatidyl-1D-myo-inositol 3-phosphate" compartment="membrane"/>
      <species boundaryCondition="false" constant="false" hasOnlySubstanceUnits="false" id="M_dhcholestanate_m" name="Dhcholestanate m" compartment="mitochondria"/>
      <species boundaryCondition="false" constant="false" hasOnlySubstanceUnits="false" id="M_C04570_m" name="Reduced electron-transfer flavoprotein" compartment="mitochondria"/>
      <species boundaryCondition="false" constant="false" hasOnlySubstanceUnits="false" id="M_5mdru1p_c" name="5-Methylthio-5-deoxy-D-ribulose 1-phosphate" compartment="cytosol"/>
      <species boundaryCondition="false" constant="false" hasOnlySubstanceUnits="false" id="M_paf_g" name="1-alkyl 2-acteylglycerol 3-phosphocholine, Platelet-activating factor" compartment="golgi"/>
      <species boundaryCondition="false" constant="false" hasOnlySubstanceUnits="false" id="M_paf_c" name="1-alkyl 2-acteylglycerol 3-phosphocholine, Platelet-activating factor" compartment="cytosol"/>
      <species boundaryCondition="false" constant="false" hasOnlySubstanceUnits="false" id="M_paf_e" name="1-alkyl 2-acteylglycerol 3-phosphocholine, Platelet-activating factor" compartment="extracellular"/>
      <species boundaryCondition="false" constant="false" hasOnlySubstanceUnits="false" id="M_paf_mem" name="1-alkyl 2-acteylglycerol 3-phosphocholine, Platelet-activating factor" compartment="membrane"/>
      <species boundaryCondition="false" constant="false" hasOnlySubstanceUnits="false" id="M_3hbutACP_c" name="(R)-3-Hydroxybutanoyl-[acyl-carrier protein]" compartment="cytosol"/>
      <species boundaryCondition="false" constant="false" hasOnlySubstanceUnits="false" id="M_3hdecACP_mem" name="(R)-3-Hydroxydecanoyl-[acyl-carrier protein]" compartment="membrane"/>
      <species boundaryCondition="false" constant="false" hasOnlySubstanceUnits="false" id="M_3hoctACP_c" name="(R)-3-Hydroxyoctanoyl-[acyl-carrier protein]" compartment="cytosol"/>
      <species boundaryCondition="false" constant="false" hasOnlySubstanceUnits="false" id="M_3hpalmACP_mem" name="R-3-hydroxypalmitoyl-[acyl-carrier protein]" compartment="membrane"/>
      <species boundaryCondition="false" constant="false" hasOnlySubstanceUnits="false" id="M_C04635_mem" name="1-Alkenylglycerophosphoethanolamine" compartment="membrane"/>
      <species boundaryCondition="false" constant="false" hasOnlySubstanceUnits="false" id="M_pail45p_mem" name="1-Phosphatidyl-D-myo-inositol 4,5-bisphosphate" compartment="membrane"/>
      <species boundaryCondition="false" constant="false" hasOnlySubstanceUnits="false" id="M_fpram_c" name="2-(Formamido)-N1-(5-phospho-D-ribosyl)acetamidine" compartment="cytosol"/>
      <species boundaryCondition="false" constant="false" hasOnlySubstanceUnits="false" id="M_6tins5mp_c" name="6-Thioinosine-5'-monophosphate" compartment="cytosol"/>
      <species boundaryCondition="false" constant="false" hasOnlySubstanceUnits="false" id="M_aicar_c" name="5-Amino-1-(5-Phospho-D-ribosyl)imidazole-4-carboxamide" compartment="cytosol"/>
      <species boundaryCondition="false" constant="false" hasOnlySubstanceUnits="false" id="M_3hmrsACP_mem" name="(R)-3-Hydroxytetradecanoyl-[acyl-carrier protein]" compartment="membrane"/>
      <species boundaryCondition="false" constant="false" hasOnlySubstanceUnits="false" id="M_2dda7p_c" name="2-Dehydro-3-deoxy-D-arabino-heptonate 7-phosphate" compartment="cytosol"/>
      <species boundaryCondition="false" constant="false" hasOnlySubstanceUnits="false" id="M_13Shpocdcy1829Z11Ea_c" name="(9Z,11E)-(13S)-13-Hydroperoxyoctadeca-9,11-dienoic acid" compartment="cytosol"/>
      <species boundaryCondition="false" constant="false" hasOnlySubstanceUnits="false" id="M_thcholstoic_m" name="Thcholstoic m" compartment="mitochondria"/>
      <species boundaryCondition="false" constant="false" hasOnlySubstanceUnits="false" id="M_gm3_g" name="alpha-N-Acetylneuraminyl-2,3-beta-D-galactosyl-1,4-beta-D-glucosylceramide" compartment="golgi"/>
      <species boundaryCondition="false" constant="false" hasOnlySubstanceUnits="false" id="M_gm3_l" name="alpha-N-Acetylneuraminyl-2,3-beta-D-galactosyl-1,4-beta-D-glucosylceramide" compartment="lysosome"/>
      <species boundaryCondition="false" constant="false" hasOnlySubstanceUnits="false" id="M_fprica_c" name="5-Formamido-1-(5-phospho-D-ribosyl)imidazole-4-carboxamide" compartment="cytosol"/>
      <species boundaryCondition="false" constant="false" hasOnlySubstanceUnits="false" id="M_C04737_l" name="Trihexosylceramide" compartment="lysosome"/>
      <species boundaryCondition="false" constant="false" hasOnlySubstanceUnits="false" id="M_C04742_c" name="15(S)-HETE" compartment="cytosol"/>
      <species boundaryCondition="false" constant="false" hasOnlySubstanceUnits="false" id="M_C04742_r" name="15(S)-HETE" compartment="endoplasmicreticulum"/>
      <species boundaryCondition="false" constant="false" hasOnlySubstanceUnits="false" id="M_C04742_e" name="15(S)-HETE" compartment="extracellular"/>
      <species boundaryCondition="false" constant="false" hasOnlySubstanceUnits="false" id="M_5aizc_c" name="5-amino-1-(5-phospho-D-ribosyl)imidazole-4-carboxylate" compartment="cytosol"/>
      <species boundaryCondition="false" constant="false" hasOnlySubstanceUnits="false" id="M_plasmetha_mem" name="Plasmenylethanolamine" compartment="membrane"/>
      <species boundaryCondition="false" constant="false" hasOnlySubstanceUnits="false" id="M_C04759_r" name="1,2-D-Glucosyl-5-D-(galactosyloxy)-L-lysine-procollagen" compartment="endoplasmicreticulum"/>
      <species boundaryCondition="false" constant="false" hasOnlySubstanceUnits="false" id="M_C04805_c" name="5-HETE" compartment="cytosol"/>
      <species boundaryCondition="false" constant="false" hasOnlySubstanceUnits="false" id="M_C04805_r" name="5-HETE" compartment="endoplasmicreticulum"/>
      <species boundaryCondition="false" constant="false" hasOnlySubstanceUnits="false" id="M_C04805_e" name="5-HETE" compartment="extracellular"/>
      <species boundaryCondition="false" constant="false" hasOnlySubstanceUnits="false" id="M_25aics_c" name="(S)-2-[5-Amino-1-(5-phospho-D-ribosyl)imidazole-4-carboxamido]succinate" compartment="cytosol"/>
      <species boundaryCondition="false" constant="false" hasOnlySubstanceUnits="false" id="M_l2xser_g" name="(Gal)2-Xyl-L-Ser (protein)" compartment="golgi"/>
      <species boundaryCondition="false" constant="false" hasOnlySubstanceUnits="false" id="M_acglcgalgluside_g" name="(Gal)1 (Glc)1 (GlcNAc)1 (Cer)1" compartment="golgi"/>
      <species boundaryCondition="false" constant="false" hasOnlySubstanceUnits="false" id="M_leuktrB4woh_mem" name="20-OH-LTB4" compartment="membrane"/>
      <species boundaryCondition="false" constant="false" hasOnlySubstanceUnits="false" id="M_dhnpt_e" name="Dihydroneopterin" compartment="extracellular"/>
      <species boundaryCondition="false" constant="false" hasOnlySubstanceUnits="false" id="M_gm2_g" name="N-Acetyl-D-galactosaminyl-(N-acetylneuraminyl)-D-galactosyl-D-glucosylceramide" compartment="golgi"/>
      <species boundaryCondition="false" constant="false" hasOnlySubstanceUnits="false" id="M_gm2_l" name="N-Acetyl-D-galactosaminyl-(N-acetylneuraminyl)-D-galactosyl-D-glucosylceramide" compartment="lysosome"/>
      <species boundaryCondition="false" constant="false" hasOnlySubstanceUnits="false" id="M_ahdt_c" name="2-Amino-4-hydroxy-6-(erythro-1,2,3-trihydroxypropyl)dihydropteridine triphosphate" compartment="cytosol"/>
      <species boundaryCondition="false" constant="false" hasOnlySubstanceUnits="false" id="M_ahdt_e" name="2-Amino-4-hydroxy-6-(erythro-1,2,3-trihydroxypropyl)dihydropteridine triphosphate" compartment="extracellular"/>
      <species boundaryCondition="false" constant="false" hasOnlySubstanceUnits="false" id="M_sT_antigen_g" name="alpha-N-Acetylneuraminyl-2,3-beta-D-galactosyl-1,3-N-acetyl-alpha-D-galactosaminyl-R" compartment="golgi"/>
      <species boundaryCondition="false" constant="false" hasOnlySubstanceUnits="false" id="M_core2_g" name="beta-D-Galactosyl-1,3-(N-acetyl-beta-D-glucosaminyl-1,6)-N-acetyl-D-galactosaminyl-R" compartment="golgi"/>
      <species boundaryCondition="false" constant="false" hasOnlySubstanceUnits="false" id="M_cs_hs_linkage_g" name="beta-D-Glucuronyl-1,3-D-galactosylproteoglycan" compartment="golgi"/>
      <species boundaryCondition="false" constant="false" hasOnlySubstanceUnits="false" id="M_cs_hs_linkage_r" name="beta-D-Glucuronyl-1,3-D-galactosylproteoglycan" compartment="endoplasmicreticulum"/>
      <species boundaryCondition="false" constant="false" hasOnlySubstanceUnits="false" id="M_galacglcgalgluside_hs_g" name="Galacglcgalgluside hs g" compartment="golgi"/>
      <species boundaryCondition="false" constant="false" hasOnlySubstanceUnits="false" id="M_gm1_g" name="D-Galactosyl-N-acetyl-D-galactosaminyl-(N-acetylneuraminyl)-D-galactosyl-D-glucosylceramide" compartment="golgi"/>
      <species boundaryCondition="false" constant="false" hasOnlySubstanceUnits="false" id="M_gm1_l" name="D-Galactosyl-N-acetyl-D-galactosaminyl-(N-acetylneuraminyl)-D-galactosyl-D-glucosylceramide" compartment="lysosome"/>
      <species boundaryCondition="false" constant="false" hasOnlySubstanceUnits="false" id="M_core4_g" name="Core4 g" compartment="golgi"/>
      <species boundaryCondition="false" constant="false" hasOnlySubstanceUnits="false" id="M_gal14acglcgalgluside_hs_g" name="Gal14acglcgalgluside hs g" compartment="golgi"/>
      <species boundaryCondition="false" constant="false" hasOnlySubstanceUnits="false" id="M_gal14acglcgalgluside_hs_e" name="Gal14acglcgalgluside hs g" compartment="extracellular"/>
      <species boundaryCondition="false" constant="false" hasOnlySubstanceUnits="false" id="M_acgagbside_g" name="Forssman hapten" compartment="golgi"/>
      <species boundaryCondition="false" constant="false" hasOnlySubstanceUnits="false" id="M_acgagbside_l" name="Forssman hapten" compartment="lysosome"/>
      <species boundaryCondition="false" constant="false" hasOnlySubstanceUnits="false" id="M_gd1a_g" name="N-Acetylneuraminyl-D-galactosyl-N-acetyl-D-galactosaminyl-(N-acetylneuraminyl)-D-galactosyl-D-glucosylceramide" compartment="golgi"/>
      <species boundaryCondition="false" constant="false" hasOnlySubstanceUnits="false" id="M_acngal14acglcgalgluside_hs_g" name="Acngal14acglcgalgluside hs g" compartment="golgi"/>
      <species boundaryCondition="false" constant="false" hasOnlySubstanceUnits="false" id="M_acglcgal14acglcgalgluside_g" name="N-Acetyl-D-glucosaminyl-1,3-beta-D-galactosyl-1,4-N-acetyl-beta-D-glucosaminyl-1,3-beta-D-galactosyl-1,4-beta-D-glucosylceramide" compartment="golgi"/>
      <species boundaryCondition="false" constant="false" hasOnlySubstanceUnits="false" id="M_acglcgal14acglcgalgluside_e" name="N-Acetyl-D-glucosaminyl-1,3-beta-D-galactosyl-1,4-N-acetyl-beta-D-glucosaminyl-1,3-beta-D-galactosyl-1,4-beta-D-glucosylceramide" compartment="extracellular"/>
      <species boundaryCondition="false" constant="false" hasOnlySubstanceUnits="false" id="M_C05011_mem" name="Hydroxytamoxifen" compartment="membrane"/>
      <species boundaryCondition="false" constant="false" hasOnlySubstanceUnits="false" id="M_3uib_c" name="3uib c" compartment="cytosol"/>
      <species boundaryCondition="false" constant="false" hasOnlySubstanceUnits="false" id="M_4mzym_c" name="4 methylzymosterol C28H46O" compartment="cytosol"/>
      <species boundaryCondition="false" constant="false" hasOnlySubstanceUnits="false" id="M_ddsmsterol_mem" name="Ddsmsterol r" compartment="membrane"/>
      <species boundaryCondition="false" constant="false" hasOnlySubstanceUnits="false" id="M_44mzym_mem" name="14-Demethyllanosterol" compartment="membrane"/>
      <species boundaryCondition="false" constant="false" hasOnlySubstanceUnits="false" id="M_C05109_c" name="24,25-Dihydrolanosterol" compartment="cytosol"/>
      <species boundaryCondition="false" constant="false" hasOnlySubstanceUnits="false" id="M_2ahethmpp_m" name="2-(alpha-Hydroxyethyl)thiamine diphosphate" compartment="mitochondria"/>
      <species boundaryCondition="false" constant="false" hasOnlySubstanceUnits="false" id="M_mhista_c" name="Mhista c" compartment="cytosol"/>
      <species boundaryCondition="false" constant="false" hasOnlySubstanceUnits="false" id="M_im4act_c" name="Imidazole-4-acetaldehyde" compartment="cytosol"/>
      <species boundaryCondition="false" constant="false" hasOnlySubstanceUnits="false" id="M_im4act_r" name="Imidazole-4-acetaldehyde" compartment="endoplasmicreticulum"/>
      <species boundaryCondition="false" constant="false" hasOnlySubstanceUnits="false" id="M_im4act_e" name="Imidazole-4-acetaldehyde" compartment="extracellular"/>
      <species boundaryCondition="false" constant="false" hasOnlySubstanceUnits="false" id="M_im4act_m" name="Imidazole-4-acetaldehyde" compartment="mitochondria"/>
      <species boundaryCondition="false" constant="false" hasOnlySubstanceUnits="false" id="M_im4act_p" name="Imidazole-4-acetaldehyde" compartment="peroxisome"/>
      <species boundaryCondition="false" constant="false" hasOnlySubstanceUnits="false" id="M_17ahprgnlone_c" name="17ahprgnlone c" compartment="cytosol"/>
      <species boundaryCondition="false" constant="false" hasOnlySubstanceUnits="false" id="M_17ahprgnlone_m" name="17ahprgnlone c" compartment="mitochondria"/>
      <species boundaryCondition="false" constant="false" hasOnlySubstanceUnits="false" id="M_eandrstrn_mem" name="16alpha-Hydroxydehydroepiandrosterone" compartment="membrane"/>
      <species boundaryCondition="false" constant="false" hasOnlySubstanceUnits="false" id="M_C05140_mem" name="4-Androsten-16alpha-ol-3,17-dione" compartment="membrane"/>
      <species boundaryCondition="false" constant="false" hasOnlySubstanceUnits="false" id="M_estriol_mem" name="Estriol c" compartment="membrane"/>
      <species boundaryCondition="false" constant="false" hasOnlySubstanceUnits="false" id="M_estriol_m" name="Estriol c" compartment="mitochondria"/>
      <species boundaryCondition="false" constant="false" hasOnlySubstanceUnits="false" id="M_estriol_r" name="Estriol c" compartment="endoplasmicreticulum"/>
      <species boundaryCondition="false" constant="false" hasOnlySubstanceUnits="false" id="M_estriol_c" name="Estriol c" compartment="cytosol"/>
      <species boundaryCondition="false" constant="false" hasOnlySubstanceUnits="false" id="M_3aib_D_c" name="3-Aminoisobutanoate" compartment="cytosol"/>
      <species boundaryCondition="false" constant="false" hasOnlySubstanceUnits="false" id="M_selnp_c" name="Selenophosphate" compartment="cytosol"/>
      <species boundaryCondition="false" constant="false" hasOnlySubstanceUnits="false" id="M_dad_5_m" name="5'-Deoxyadenosine" compartment="mitochondria"/>
      <species boundaryCondition="false" constant="false" hasOnlySubstanceUnits="false" id="M_3dh5hpb_m" name="3 Hexaprenyl 4 5 dihydroxybenzoate C37H53O4" compartment="mitochondria"/>
      <species boundaryCondition="false" constant="false" hasOnlySubstanceUnits="false" id="M_ak2gchol_mem" name="2-Acyl-1-alkyl-sn-glycero-3-phosphocholine" compartment="membrane"/>
      <species boundaryCondition="false" constant="false" hasOnlySubstanceUnits="false" id="M_ddcaACP_mem" name="Dodecanoyl-ACP (n-C12:0ACP)" compartment="membrane"/>
      <species boundaryCondition="false" constant="false" hasOnlySubstanceUnits="false" id="M_3hhdcoa_m" name="(S)-3-Hydroxyhexadecanoyl-CoA" compartment="mitochondria"/>
      <species boundaryCondition="false" constant="false" hasOnlySubstanceUnits="false" id="M_3hhdcoa_p" name="(S)-3-Hydroxyhexadecanoyl-CoA" compartment="peroxisome"/>
      <species boundaryCondition="false" constant="false" hasOnlySubstanceUnits="false" id="M_3ohdcoa_m" name="3-Oxohexadecanoyl-CoA" compartment="mitochondria"/>
      <species boundaryCondition="false" constant="false" hasOnlySubstanceUnits="false" id="M_3ohdcoa_p" name="3-Oxohexadecanoyl-CoA" compartment="peroxisome"/>
      <species boundaryCondition="false" constant="false" hasOnlySubstanceUnits="false" id="M_3htdcoa_m" name="(S)-3-Hydroxytetradecanoyl-CoA" compartment="mitochondria"/>
      <species boundaryCondition="false" constant="false" hasOnlySubstanceUnits="false" id="M_3htdcoa_p" name="(S)-3-Hydroxytetradecanoyl-CoA" compartment="peroxisome"/>
      <species boundaryCondition="false" constant="false" hasOnlySubstanceUnits="false" id="M_3otdcoa_m" name="3-Oxotetradecanoyl-CoA" compartment="mitochondria"/>
      <species boundaryCondition="false" constant="false" hasOnlySubstanceUnits="false" id="M_3otdcoa_p" name="3-Oxotetradecanoyl-CoA" compartment="peroxisome"/>
      <species boundaryCondition="false" constant="false" hasOnlySubstanceUnits="false" id="M_3hddcoa_m" name="(S)-3-Hydroxydodecanoyl-CoA" compartment="mitochondria"/>
      <species boundaryCondition="false" constant="false" hasOnlySubstanceUnits="false" id="M_3hddcoa_p" name="(S)-3-Hydroxydodecanoyl-CoA" compartment="peroxisome"/>
      <species boundaryCondition="false" constant="false" hasOnlySubstanceUnits="false" id="M_3oddcoa_m" name="3-Oxododecanoyl-CoA" compartment="mitochondria"/>
      <species boundaryCondition="false" constant="false" hasOnlySubstanceUnits="false" id="M_3oddcoa_p" name="3-Oxododecanoyl-CoA" compartment="peroxisome"/>
      <species boundaryCondition="false" constant="false" hasOnlySubstanceUnits="false" id="M_3hdcoa_m" name="(S)-3-Hydroxydecanoyl-CoA" compartment="mitochondria"/>
      <species boundaryCondition="false" constant="false" hasOnlySubstanceUnits="false" id="M_3hdcoa_p" name="(S)-3-Hydroxydecanoyl-CoA" compartment="peroxisome"/>
      <species boundaryCondition="false" constant="false" hasOnlySubstanceUnits="false" id="M_3odcoa_m" name="3-Oxodecanoyl-CoA" compartment="mitochondria"/>
      <species boundaryCondition="false" constant="false" hasOnlySubstanceUnits="false" id="M_3odcoa_p" name="3-Oxodecanoyl-CoA" compartment="peroxisome"/>
      <species boundaryCondition="false" constant="false" hasOnlySubstanceUnits="false" id="M_3hocoa_m" name="(S)-3-Hydroxyoctanoyl-CoA" compartment="mitochondria"/>
      <species boundaryCondition="false" constant="false" hasOnlySubstanceUnits="false" id="M_3hocoa_p" name="(S)-3-Hydroxyoctanoyl-CoA" compartment="peroxisome"/>
      <species boundaryCondition="false" constant="false" hasOnlySubstanceUnits="false" id="M_3oocoa_m" name="3-Oxooctanoyl-CoA" compartment="mitochondria"/>
      <species boundaryCondition="false" constant="false" hasOnlySubstanceUnits="false" id="M_3oocoa_p" name="3-Oxooctanoyl-CoA" compartment="peroxisome"/>
      <species boundaryCondition="false" constant="false" hasOnlySubstanceUnits="false" id="M_3hhcoa_m" name="(S)-3-Hydroxyhexanoyl-CoA" compartment="mitochondria"/>
      <species boundaryCondition="false" constant="false" hasOnlySubstanceUnits="false" id="M_3hhcoa_p" name="(S)-3-Hydroxyhexanoyl-CoA" compartment="peroxisome"/>
      <species boundaryCondition="false" constant="false" hasOnlySubstanceUnits="false" id="M_3ohcoa_c" name="3-Oxohexanoyl-CoA" compartment="cytosol"/>
      <species boundaryCondition="false" constant="false" hasOnlySubstanceUnits="false" id="M_3ohcoa_m" name="3-Oxohexanoyl-CoA" compartment="mitochondria"/>
      <species boundaryCondition="false" constant="false" hasOnlySubstanceUnits="false" id="M_3ohcoa_p" name="3-Oxohexanoyl-CoA" compartment="peroxisome"/>
      <species boundaryCondition="false" constant="false" hasOnlySubstanceUnits="false" id="M_hxcoa_m" name="Hexanoyl-CoA (n-C6:0CoA)" compartment="mitochondria"/>
      <species boundaryCondition="false" constant="false" hasOnlySubstanceUnits="false" id="M_hxcoa_p" name="Hexanoyl-CoA (n-C6:0CoA)" compartment="peroxisome"/>
      <species boundaryCondition="false" constant="false" hasOnlySubstanceUnits="false" id="M_hx2coa_m" name="Trans-Hex-2-enoyl-CoA" compartment="mitochondria"/>
      <species boundaryCondition="false" constant="false" hasOnlySubstanceUnits="false" id="M_hx2coa_p" name="Trans-Hex-2-enoyl-CoA" compartment="peroxisome"/>
      <species boundaryCondition="false" constant="false" hasOnlySubstanceUnits="false" id="M_hdd2coa_m" name="Trans-Hexadec-2-enoyl-CoA" compartment="mitochondria"/>
      <species boundaryCondition="false" constant="false" hasOnlySubstanceUnits="false" id="M_hdd2coa_p" name="Trans-Hexadec-2-enoyl-CoA" compartment="peroxisome"/>
      <species boundaryCondition="false" constant="false" hasOnlySubstanceUnits="false" id="M_td2coa_mem" name="Trans-Tetradec-2-enoyl-CoA" compartment="membrane"/>
      <species boundaryCondition="false" constant="false" hasOnlySubstanceUnits="false" id="M_dcacoa_m" name="Decanoyl-CoA (n-C10:0CoA)" compartment="mitochondria"/>
      <species boundaryCondition="false" constant="false" hasOnlySubstanceUnits="false" id="M_dcacoa_p" name="Decanoyl-CoA (n-C10:0CoA)" compartment="peroxisome"/>
      <species boundaryCondition="false" constant="false" hasOnlySubstanceUnits="false" id="M_dc2coa_m" name="Trans-Dec-2-enoyl-CoA" compartment="mitochondria"/>
      <species boundaryCondition="false" constant="false" hasOnlySubstanceUnits="false" id="M_dc2coa_p" name="Trans-Dec-2-enoyl-CoA" compartment="peroxisome"/>
      <species boundaryCondition="false" constant="false" hasOnlySubstanceUnits="false" id="M_oc2coa_m" name="Trans-Oct-2-enoyl-CoA" compartment="mitochondria"/>
      <species boundaryCondition="false" constant="false" hasOnlySubstanceUnits="false" id="M_oc2coa_p" name="Trans-Oct-2-enoyl-CoA" compartment="peroxisome"/>
      <species boundaryCondition="false" constant="false" hasOnlySubstanceUnits="false" id="M_2ddecdicoa_m" name="trans,cis-Lauro-2,6-dienoyl-CoA" compartment="mitochondria"/>
      <species boundaryCondition="false" constant="false" hasOnlySubstanceUnits="false" id="M_2ddecdicoa_p" name="trans,cis-Lauro-2,6-dienoyl-CoA" compartment="peroxisome"/>
      <species boundaryCondition="false" constant="false" hasOnlySubstanceUnits="false" id="M_3ddecdicoa_m" name="cis,cis-3,6-Dodecadienoyl-CoA" compartment="mitochondria"/>
      <species boundaryCondition="false" constant="false" hasOnlySubstanceUnits="false" id="M_3ddecdicoa_p" name="cis,cis-3,6-Dodecadienoyl-CoA" compartment="peroxisome"/>
      <species boundaryCondition="false" constant="false" hasOnlySubstanceUnits="false" id="M_C05284_c" name="4-Androsten-11beta-ol-3,17-dione" compartment="cytosol"/>
      <species boundaryCondition="false" constant="false" hasOnlySubstanceUnits="false" id="M_C05284_m" name="4-Androsten-11beta-ol-3,17-dione" compartment="mitochondria"/>
      <species boundaryCondition="false" constant="false" hasOnlySubstanceUnits="false" id="M_C05285_c" name="Adrenosterone" compartment="cytosol"/>
      <species boundaryCondition="false" constant="false" hasOnlySubstanceUnits="false" id="M_C05290_mem" name="19-Hydroxyandrostenedione" compartment="membrane"/>
      <species boundaryCondition="false" constant="false" hasOnlySubstanceUnits="false" id="M_whtststerone_mem" name="Whtststerone c" compartment="membrane"/>
      <species boundaryCondition="false" constant="false" hasOnlySubstanceUnits="false" id="M_C05298_r" name="2-Hydroxyestrone" compartment="endoplasmicreticulum"/>
      <species boundaryCondition="false" constant="false" hasOnlySubstanceUnits="false" id="M_C05298_c" name="2-Hydroxyestrone" compartment="cytosol"/>
      <species boundaryCondition="false" constant="false" hasOnlySubstanceUnits="false" id="M_C05299_mem" name="2-Methoxyestrone" compartment="membrane"/>
      <species boundaryCondition="false" constant="false" hasOnlySubstanceUnits="false" id="M_C05300_c" name="16alpha-Hydroxyestrone" compartment="cytosol"/>
      <species boundaryCondition="false" constant="false" hasOnlySubstanceUnits="false" id="M_C05300_r" name="16alpha-Hydroxyestrone" compartment="endoplasmicreticulum"/>
      <species boundaryCondition="false" constant="false" hasOnlySubstanceUnits="false" id="M_C05300_m" name="16alpha-Hydroxyestrone" compartment="mitochondria"/>
      <species boundaryCondition="false" constant="false" hasOnlySubstanceUnits="false" id="M_C05301_r" name="2-OH-Estradiol" compartment="endoplasmicreticulum"/>
      <species boundaryCondition="false" constant="false" hasOnlySubstanceUnits="false" id="M_C05301_c" name="2-OH-Estradiol" compartment="cytosol"/>
      <species boundaryCondition="false" constant="false" hasOnlySubstanceUnits="false" id="M_C05302_mem" name="2-Methoxyestradiol-17beta" compartment="membrane"/>
      <species boundaryCondition="false" constant="false" hasOnlySubstanceUnits="false" id="M_3hph5mb_m" name="3 Hexaprenyl 4 hydroxy 5 methoxybenzoate C38H55O4" compartment="mitochondria"/>
      <species boundaryCondition="false" constant="false" hasOnlySubstanceUnits="false" id="M_peamn_c" name="Phenethylamine" compartment="cytosol"/>
      <species boundaryCondition="false" constant="false" hasOnlySubstanceUnits="false" id="M_peamn_e" name="Phenethylamine" compartment="extracellular"/>
      <species boundaryCondition="false" constant="false" hasOnlySubstanceUnits="false" id="M_selmeth_c" name="Selenomethionine" compartment="cytosol"/>
      <species boundaryCondition="false" constant="false" hasOnlySubstanceUnits="false" id="M_selmeth_m" name="Selenomethionine" compartment="mitochondria"/>
      <species boundaryCondition="false" constant="false" hasOnlySubstanceUnits="false" id="M_C05336_c" name="Selenomethionyl-tRNA(Met)" compartment="cytosol"/>
      <species boundaryCondition="false" constant="false" hasOnlySubstanceUnits="false" id="M_C05336_m" name="Selenomethionyl-tRNA(Met)" compartment="mitochondria"/>
      <species boundaryCondition="false" constant="false" hasOnlySubstanceUnits="false" id="M_dgcholcoa_p" name="Dgcholcoa x" compartment="peroxisome"/>
      <species boundaryCondition="false" constant="false" hasOnlySubstanceUnits="false" id="M_hphaccoa_e" name="4 Hydroxyphenylacetyl CoA C29H42N7O18P3S" compartment="extracellular"/>
      <species boundaryCondition="false" constant="false" hasOnlySubstanceUnits="false" id="M_f6p_B_c" name="Beta-D-Fructose 6-phosphate" compartment="cytosol"/>
      <species boundaryCondition="false" constant="false" hasOnlySubstanceUnits="false" id="M_2h34hppr_e" name="4-Hydroxy-enol-phenylpyruvate" compartment="extracellular"/>
      <species boundaryCondition="false" constant="false" hasOnlySubstanceUnits="false" id="M_5HPET_mem" name="5HPET c" compartment="membrane"/>
      <species boundaryCondition="false" constant="false" hasOnlySubstanceUnits="false" id="M_fdp_B_c" name="Beta-D-Fructose 1,6-bisphosphate" compartment="cytosol"/>
      <species boundaryCondition="false" constant="false" hasOnlySubstanceUnits="false" id="M_fdp_B_e" name="Beta-D-Fructose 1,6-bisphosphate" compartment="extracellular"/>
      <species boundaryCondition="false" constant="false" hasOnlySubstanceUnits="false" id="M_C05379_c" name="Oxalosuccinate" compartment="cytosol"/>
      <species boundaryCondition="false" constant="false" hasOnlySubstanceUnits="false" id="M_C05379_m" name="Oxalosuccinate" compartment="mitochondria"/>
      <species boundaryCondition="false" constant="false" hasOnlySubstanceUnits="false" id="M_C05379_p" name="Oxalosuccinate" compartment="peroxisome"/>
      <species boundaryCondition="false" constant="false" hasOnlySubstanceUnits="false" id="M_ssaltpp_m" name="3-Carboxy-1-hydroxypropyl-ThPP" compartment="mitochondria"/>
      <species boundaryCondition="false" constant="false" hasOnlySubstanceUnits="false" id="M_s7p_c" name="Sedoheptulose 7-phosphate" compartment="cytosol"/>
      <species boundaryCondition="false" constant="false" hasOnlySubstanceUnits="false" id="M_melt_l" name="Melibiitol C12H24O11" compartment="lysosome"/>
      <species boundaryCondition="false" constant="false" hasOnlySubstanceUnits="false" id="M_epm_l" name="Epimelibiose C12H22O11" compartment="lysosome"/>
      <species boundaryCondition="false" constant="false" hasOnlySubstanceUnits="false" id="M_ggl_l" name="Galactosylglycerol C9H18O8" compartment="lysosome"/>
      <species boundaryCondition="false" constant="false" hasOnlySubstanceUnits="false" id="M_melib_l" name="Melibiose" compartment="lysosome"/>
      <species boundaryCondition="false" constant="false" hasOnlySubstanceUnits="false" id="M_mantr_l" name="Manninotriose" compartment="lysosome"/>
      <species boundaryCondition="false" constant="false" hasOnlySubstanceUnits="false" id="M_dhdascb_e" name="Dhdascb c" compartment="extracellular"/>
      <species boundaryCondition="false" constant="false" hasOnlySubstanceUnits="false" id="M_dhdascb_c" name="Dhdascb c" compartment="cytosol"/>
      <species boundaryCondition="false" constant="false" hasOnlySubstanceUnits="false" id="M_zymst_mem" name="Zymosterol C27H44O" compartment="membrane"/>
      <species boundaryCondition="false" constant="false" hasOnlySubstanceUnits="false" id="M_chlstol_mem" name="Chlstol r" compartment="membrane"/>
      <species boundaryCondition="false" constant="false" hasOnlySubstanceUnits="false" id="M_vitd3_c" name="Vitd3 c" compartment="cytosol"/>
      <species boundaryCondition="false" constant="false" hasOnlySubstanceUnits="false" id="M_vitd3_e" name="Vitd3 c" compartment="extracellular"/>
      <species boundaryCondition="false" constant="false" hasOnlySubstanceUnits="false" id="M_xol7ah3_m" name="Xol7ah3 m" compartment="mitochondria"/>
      <species boundaryCondition="false" constant="false" hasOnlySubstanceUnits="false" id="M_xol7ah2al_m" name="Xol7ah2al m" compartment="mitochondria"/>
      <species boundaryCondition="false" constant="false" hasOnlySubstanceUnits="false" id="M_xoltetrol_m" name="5beta-Cholestane-3alpha,7alpha,12alpha,26-tetrol" compartment="mitochondria"/>
      <species boundaryCondition="false" constant="false" hasOnlySubstanceUnits="false" id="M_dhcholoylcoa_p" name="Dhcholoylcoa r" compartment="peroxisome"/>
      <species boundaryCondition="false" constant="false" hasOnlySubstanceUnits="false" id="M_thcholoylcoa_m" name="Thcholoylcoa x" compartment="mitochondria"/>
      <species boundaryCondition="false" constant="false" hasOnlySubstanceUnits="false" id="M_thcholoylcoa_p" name="Thcholoylcoa x" compartment="peroxisome"/>
      <species boundaryCondition="false" constant="false" hasOnlySubstanceUnits="false" id="M_C05449_m" name="3alpha,7alpha-Dihydroxy-5beta-24-oxocholestanoyl-CoA" compartment="mitochondria"/>
      <species boundaryCondition="false" constant="false" hasOnlySubstanceUnits="false" id="M_C05449_p" name="3alpha,7alpha-Dihydroxy-5beta-24-oxocholestanoyl-CoA" compartment="peroxisome"/>
      <species boundaryCondition="false" constant="false" hasOnlySubstanceUnits="false" id="M_C05450_m" name="3alpha,7alpha,12alpha,24-Tetrahydroxy-5beta-cholestanoyl-CoA" compartment="mitochondria"/>
      <species boundaryCondition="false" constant="false" hasOnlySubstanceUnits="false" id="M_C05450_p" name="3alpha,7alpha,12alpha,24-Tetrahydroxy-5beta-cholestanoyl-CoA" compartment="peroxisome"/>
      <species boundaryCondition="false" constant="false" hasOnlySubstanceUnits="false" id="M_xol7ah2_m" name="Xol7ah2 c" compartment="mitochondria"/>
      <species boundaryCondition="false" constant="false" hasOnlySubstanceUnits="false" id="M_xoltriol_m" name="Xoltriol c" compartment="mitochondria"/>
      <species boundaryCondition="false" constant="false" hasOnlySubstanceUnits="false" id="M_xol7aone_mem" name="Xol7aone c" compartment="membrane"/>
      <species boundaryCondition="false" constant="false" hasOnlySubstanceUnits="false" id="M_cholcoads_p" name="Cholcoads x" compartment="peroxisome"/>
      <species boundaryCondition="false" constant="false" hasOnlySubstanceUnits="false" id="M_cholcoaone_mem" name="Cholcoaone x" compartment="membrane"/>
      <species boundaryCondition="false" constant="false" hasOnlySubstanceUnits="false" id="M_C05476_c" name="Tetrahydrocorticosterone" compartment="cytosol"/>
      <species boundaryCondition="false" constant="false" hasOnlySubstanceUnits="false" id="M_C05478_c" name="5beta-Pregnane-3alpha,21-diol-11,20-dione" compartment="cytosol"/>
      <species boundaryCondition="false" constant="false" hasOnlySubstanceUnits="false" id="M_C05485_mem" name="21-Hydroxypregnenolone" compartment="membrane"/>
      <species boundaryCondition="false" constant="false" hasOnlySubstanceUnits="false" id="M_C05487_mem" name="17alpha,21-Dihydroxypregnenolone" compartment="membrane"/>
      <species boundaryCondition="false" constant="false" hasOnlySubstanceUnits="false" id="M_11docrtsl_mem" name="11docrtsl c" compartment="membrane"/>
      <species boundaryCondition="false" constant="false" hasOnlySubstanceUnits="false" id="M_C05489_c" name="11beta,17alpha,21-Trihydroxypregnenolone" compartment="cytosol"/>
      <species boundaryCondition="false" constant="false" hasOnlySubstanceUnits="false" id="M_C05490_c" name="11-Dehydrocorticosterone" compartment="cytosol"/>
      <species boundaryCondition="false" constant="false" hasOnlySubstanceUnits="false" id="M_C05497_mem" name="21-Deoxycortisol" compartment="membrane"/>
      <species boundaryCondition="false" constant="false" hasOnlySubstanceUnits="false" id="M_C05498_mem" name="11beta-Hydroxyprogesterone" compartment="membrane"/>
      <species boundaryCondition="false" constant="false" hasOnlySubstanceUnits="false" id="M_C05499_mem" name="17alpha,20alpha-Dihydroxycholesterol" compartment="membrane"/>
      <species boundaryCondition="false" constant="false" hasOnlySubstanceUnits="false" id="M_20ahchsterol_mem" name="20ahchsterol m" compartment="membrane"/>
      <species boundaryCondition="false" constant="false" hasOnlySubstanceUnits="false" id="M_C05501_mem" name="20alpha,22beta-Dihydroxycholesterol" compartment="membrane"/>
      <species boundaryCondition="false" constant="false" hasOnlySubstanceUnits="false" id="M_22bhchsterol_mem" name="22beta-Hydroxycholesterol" compartment="membrane"/>
      <species boundaryCondition="false" constant="false" hasOnlySubstanceUnits="false" id="M_estradiolglc_r" name="Estradiolglc c" compartment="endoplasmicreticulum"/>
      <species boundaryCondition="false" constant="false" hasOnlySubstanceUnits="false" id="M_estriolglc_c" name="Estriolglc c" compartment="cytosol"/>
      <species boundaryCondition="false" constant="false" hasOnlySubstanceUnits="false" id="M_estriolglc_e" name="Estriolglc c" compartment="extracellular"/>
      <species boundaryCondition="false" constant="false" hasOnlySubstanceUnits="false" id="M_estriolglc_mem" name="Estriolglc c" compartment="membrane"/>
      <species boundaryCondition="false" constant="false" hasOnlySubstanceUnits="false" id="M_din_c" name="Deoxyinosine" compartment="cytosol"/>
      <species boundaryCondition="false" constant="false" hasOnlySubstanceUnits="false" id="M_din_e" name="Deoxyinosine" compartment="extracellular"/>
      <species boundaryCondition="false" constant="false" hasOnlySubstanceUnits="false" id="M_athr__L_e" name="L-Allo-threonine" compartment="extracellular"/>
      <species boundaryCondition="false" constant="false" hasOnlySubstanceUnits="false" id="M_3snpyr_c" name="3snpyr c" compartment="cytosol"/>
      <species boundaryCondition="false" constant="false" hasOnlySubstanceUnits="false" id="M_3snpyr_m" name="3snpyr c" compartment="mitochondria"/>
      <species boundaryCondition="false" constant="false" hasOnlySubstanceUnits="false" id="M_3spyr_c" name="3spyr c" compartment="cytosol"/>
      <species boundaryCondition="false" constant="false" hasOnlySubstanceUnits="false" id="M_3spyr_m" name="3spyr c" compartment="mitochondria"/>
      <species boundaryCondition="false" constant="false" hasOnlySubstanceUnits="false" id="M_aadpsae_m" name="alpha-Aminoadipoyl-S-acyl enzyme" compartment="mitochondria"/>
      <species boundaryCondition="false" constant="false" hasOnlySubstanceUnits="false" id="M_Nmelys_n" name="Protein N6-methyl-L-lysine" compartment="nucleus"/>
      <species boundaryCondition="false" constant="false" hasOnlySubstanceUnits="false" id="M_Ndmelys_n" name="Ndmelys n" compartment="nucleus"/>
      <species boundaryCondition="false" constant="false" hasOnlySubstanceUnits="false" id="M_Ntmelys_n" name="Ntmelys n" compartment="nucleus"/>
      <species boundaryCondition="false" constant="false" hasOnlySubstanceUnits="false" id="M_biocyt_c" name="Biocyt c" compartment="cytosol"/>
      <species boundaryCondition="false" constant="false" hasOnlySubstanceUnits="false" id="M_biocyt_e" name="Biocyt c" compartment="extracellular"/>
      <species boundaryCondition="false" constant="false" hasOnlySubstanceUnits="false" id="M_biocyt_m" name="Biocyt c" compartment="mitochondria"/>
      <species boundaryCondition="false" constant="false" hasOnlySubstanceUnits="false" id="M_biocyt_n" name="Biocyt c" compartment="nucleus"/>
      <species boundaryCondition="false" constant="false" hasOnlySubstanceUnits="false" id="M_l2aadipad_m" name="L-2-Aminoadipate adenylate" compartment="mitochondria"/>
      <species boundaryCondition="false" constant="false" hasOnlySubstanceUnits="false" id="M_34dhoxpeg_c" name="3,4-Dihydroxyphenylethyleneglycol" compartment="cytosol"/>
      <species boundaryCondition="false" constant="false" hasOnlySubstanceUnits="false" id="M_34dhoxpeg_e" name="3,4-Dihydroxyphenylethyleneglycol" compartment="extracellular"/>
      <species boundaryCondition="false" constant="false" hasOnlySubstanceUnits="false" id="M_34dhmald_c" name="3,4-Dihydroxymandelaldehyde" compartment="cytosol"/>
      <species boundaryCondition="false" constant="false" hasOnlySubstanceUnits="false" id="M_56dihindl_c" name="5,6-Dihydroxyindole" compartment="cytosol"/>
      <species boundaryCondition="false" constant="false" hasOnlySubstanceUnits="false" id="M_C05579_c" name="Indole-5,6-quinone" compartment="cytosol"/>
      <species boundaryCondition="false" constant="false" hasOnlySubstanceUnits="false" id="M_34dhoxmand_c" name="34dhoxmand c" compartment="cytosol"/>
      <species boundaryCondition="false" constant="false" hasOnlySubstanceUnits="false" id="M_3mox4hpac_c" name="3mox4hpac c" compartment="cytosol"/>
      <species boundaryCondition="false" constant="false" hasOnlySubstanceUnits="false" id="M_homoval_c" name="Homoval c" compartment="cytosol"/>
      <species boundaryCondition="false" constant="false" hasOnlySubstanceUnits="false" id="M_3m4hpga_c" name="3m4hpga c" compartment="cytosol"/>
      <species boundaryCondition="false" constant="false" hasOnlySubstanceUnits="false" id="M_3mox4hoxm_c" name="3mox4hoxm c" compartment="cytosol"/>
      <species boundaryCondition="false" constant="false" hasOnlySubstanceUnits="false" id="M_C05585_c" name="Gentisate aldehyde" compartment="cytosol"/>
      <species boundaryCondition="false" constant="false" hasOnlySubstanceUnits="false" id="M_3moxtyr_c" name="3moxtyr c" compartment="cytosol"/>
      <species boundaryCondition="false" constant="false" hasOnlySubstanceUnits="false" id="M_mepi_c" name="Mepi c" compartment="cytosol"/>
      <species boundaryCondition="false" constant="false" hasOnlySubstanceUnits="false" id="M_normete__L_c" name="Normete  L c" compartment="cytosol"/>
      <species boundaryCondition="false" constant="false" hasOnlySubstanceUnits="false" id="M_i_e" name="I c" compartment="extracellular"/>
      <species boundaryCondition="false" constant="false" hasOnlySubstanceUnits="false" id="M_C05594_c" name="3-Methoxy-4-hydroxyphenylethyleneglycol" compartment="cytosol"/>
      <species boundaryCondition="false" constant="false" hasOnlySubstanceUnits="false" id="M_C05596_e" name="p-Hydroxyphenylacetylglycine" compartment="extracellular"/>
      <species boundaryCondition="false" constant="false" hasOnlySubstanceUnits="false" id="M_5hoxindact_c" name="5hoxindact c" compartment="cytosol"/>
      <species boundaryCondition="false" constant="false" hasOnlySubstanceUnits="false" id="M_5hoxindact_r" name="5hoxindact c" compartment="endoplasmicreticulum"/>
      <species boundaryCondition="false" constant="false" hasOnlySubstanceUnits="false" id="M_5hoxindact_m" name="5hoxindact c" compartment="mitochondria"/>
      <species boundaryCondition="false" constant="false" hasOnlySubstanceUnits="false" id="M_5hoxindact_p" name="5hoxindact c" compartment="peroxisome"/>
      <species boundaryCondition="false" constant="false" hasOnlySubstanceUnits="false" id="M_5hoxindoa_c" name="5hoxindoa c" compartment="cytosol"/>
      <species boundaryCondition="false" constant="false" hasOnlySubstanceUnits="false" id="M_5hoxindoa_r" name="5hoxindoa c" compartment="endoplasmicreticulum"/>
      <species boundaryCondition="false" constant="false" hasOnlySubstanceUnits="false" id="M_5hoxindoa_m" name="5hoxindoa c" compartment="mitochondria"/>
      <species boundaryCondition="false" constant="false" hasOnlySubstanceUnits="false" id="M_5hoxindoa_p" name="5hoxindoa c" compartment="peroxisome"/>
      <species boundaryCondition="false" constant="false" hasOnlySubstanceUnits="false" id="M_3hxkynam_c" name="3hxkynam c" compartment="cytosol"/>
      <species boundaryCondition="false" constant="false" hasOnlySubstanceUnits="false" id="M_48dhoxquin_c" name="48dhoxquin c" compartment="cytosol"/>
      <species boundaryCondition="false" constant="false" hasOnlySubstanceUnits="false" id="M_5hxkynam_c" name="5hxkynam c" compartment="cytosol"/>
      <species boundaryCondition="false" constant="false" hasOnlySubstanceUnits="false" id="M_46dhoxquin_c" name="46dhoxquin c" compartment="cytosol"/>
      <species boundaryCondition="false" constant="false" hasOnlySubstanceUnits="false" id="M_C05640_p" name="Cinnavalininate" compartment="peroxisome"/>
      <species boundaryCondition="false" constant="false" hasOnlySubstanceUnits="false" id="M_fna5moxam_c" name="Fna5moxam c" compartment="cytosol"/>
      <species boundaryCondition="false" constant="false" hasOnlySubstanceUnits="false" id="M_6hoxmelatn_c" name="6hoxmelatn c" compartment="cytosol"/>
      <species boundaryCondition="false" constant="false" hasOnlySubstanceUnits="false" id="M_6hoxmelatn_r" name="6hoxmelatn c" compartment="endoplasmicreticulum"/>
      <species boundaryCondition="false" constant="false" hasOnlySubstanceUnits="false" id="M_42A3HP24DB_m" name="42A3HP24DB c" compartment="mitochondria"/>
      <species boundaryCondition="false" constant="false" hasOnlySubstanceUnits="false" id="M_f5hoxkyn_c" name="F5hoxkyn c" compartment="cytosol"/>
      <species boundaryCondition="false" constant="false" hasOnlySubstanceUnits="false" id="M_5hoxnfkyn_c" name="5hoxnfkyn c" compartment="cytosol"/>
      <species boundaryCondition="false" constant="false" hasOnlySubstanceUnits="false" id="M_5hxkyn_c" name="5hxkyn c" compartment="cytosol"/>
      <species boundaryCondition="false" constant="false" hasOnlySubstanceUnits="false" id="M_nformanth_c" name="Nformanth c" compartment="cytosol"/>
      <species boundaryCondition="false" constant="false" hasOnlySubstanceUnits="false" id="M_5moxact_c" name="5-Methoxyindoleacetate" compartment="cytosol"/>
      <species boundaryCondition="false" constant="false" hasOnlySubstanceUnits="false" id="M_aproa_c" name="3 Aminopropanal C3H8NO" compartment="cytosol"/>
      <species boundaryCondition="false" constant="false" hasOnlySubstanceUnits="false" id="M_aproa_r" name="3 Aminopropanal C3H8NO" compartment="endoplasmicreticulum"/>
      <species boundaryCondition="false" constant="false" hasOnlySubstanceUnits="false" id="M_aproa_e" name="3 Aminopropanal C3H8NO" compartment="extracellular"/>
      <species boundaryCondition="false" constant="false" hasOnlySubstanceUnits="false" id="M_aproa_m" name="3 Aminopropanal C3H8NO" compartment="mitochondria"/>
      <species boundaryCondition="false" constant="false" hasOnlySubstanceUnits="false" id="M_aproa_p" name="3 Aminopropanal C3H8NO" compartment="peroxisome"/>
      <species boundaryCondition="false" constant="false" hasOnlySubstanceUnits="false" id="M_3hpcoa_m" name="3-Hydroxypropionyl-CoA" compartment="mitochondria"/>
      <species boundaryCondition="false" constant="false" hasOnlySubstanceUnits="false" id="M_3hpcoa_p" name="3-Hydroxypropionyl-CoA" compartment="peroxisome"/>
      <species boundaryCondition="false" constant="false" hasOnlySubstanceUnits="false" id="M_C05670_e" name="3-Aminopropiononitrile" compartment="extracellular"/>
      <species boundaryCondition="false" constant="false" hasOnlySubstanceUnits="false" id="M_cmp2amep_c" name="Cmp2amep c" compartment="cytosol"/>
      <species boundaryCondition="false" constant="false" hasOnlySubstanceUnits="false" id="M_C05675_mem" name="Diacylglycerophosphonoethanolamine" compartment="membrane"/>
      <species boundaryCondition="false" constant="false" hasOnlySubstanceUnits="false" id="M_selt_c" name="Selenite" compartment="cytosol"/>
      <species boundaryCondition="false" constant="false" hasOnlySubstanceUnits="false" id="M_adsel_c" name="Adsel c" compartment="cytosol"/>
      <species boundaryCondition="false" constant="false" hasOnlySubstanceUnits="false" id="M_selcys_c" name="Selenocysteine" compartment="cytosol"/>
      <species boundaryCondition="false" constant="false" hasOnlySubstanceUnits="false" id="M_C05689_c" name="Se-Methyl-L-selenocysteine" compartment="cytosol"/>
      <species boundaryCondition="false" constant="false" hasOnlySubstanceUnits="false" id="M_C05689_m" name="Se-Methyl-L-selenocysteine" compartment="mitochondria"/>
      <species boundaryCondition="false" constant="false" hasOnlySubstanceUnits="false" id="M_sel_c" name="Selenate" compartment="cytosol"/>
      <species boundaryCondition="false" constant="false" hasOnlySubstanceUnits="false" id="M_sel_e" name="Selenate" compartment="extracellular"/>
      <species boundaryCondition="false" constant="false" hasOnlySubstanceUnits="false" id="M_selhcys_c" name="Selhcys c" compartment="cytosol"/>
      <species boundaryCondition="false" constant="false" hasOnlySubstanceUnits="false" id="M_C05703_c" name="Methylselenol" compartment="cytosol"/>
      <species boundaryCondition="false" constant="false" hasOnlySubstanceUnits="false" id="M_C05711_e" name="gamma-Glutamyl-beta-cyanoalanine" compartment="extracellular"/>
      <species boundaryCondition="false" constant="false" hasOnlySubstanceUnits="false" id="M_C05712_c" name="Cyanohydrin" compartment="cytosol"/>
      <species boundaryCondition="false" constant="false" hasOnlySubstanceUnits="false" id="M_C05713_c" name="Cyanoglycoside" compartment="cytosol"/>
      <species boundaryCondition="false" constant="false" hasOnlySubstanceUnits="false" id="M_C05726_c" name="R-S-Cysteine" compartment="cytosol"/>
      <species boundaryCondition="false" constant="false" hasOnlySubstanceUnits="false" id="M_C05726_e" name="R-S-Cysteine" compartment="extracellular"/>
      <species boundaryCondition="false" constant="false" hasOnlySubstanceUnits="false" id="M_C05729_c" name="R-S-Cysteinylglycine" compartment="cytosol"/>
      <species boundaryCondition="false" constant="false" hasOnlySubstanceUnits="false" id="M_C05729_e" name="R-S-Cysteinylglycine" compartment="extracellular"/>
      <species boundaryCondition="false" constant="false" hasOnlySubstanceUnits="false" id="M_actACP_c" name="Acetoacetyl-ACP" compartment="cytosol"/>
      <species boundaryCondition="false" constant="false" hasOnlySubstanceUnits="false" id="M_actACP_m" name="Acetoacetyl-ACP" compartment="mitochondria"/>
      <species boundaryCondition="false" constant="false" hasOnlySubstanceUnits="false" id="M_butACP_c" name="Butyryl-ACP (n-C4:0ACP)" compartment="cytosol"/>
      <species boundaryCondition="false" constant="false" hasOnlySubstanceUnits="false" id="M_butACP_m" name="Butyryl-ACP (n-C4:0ACP)" compartment="mitochondria"/>
      <species boundaryCondition="false" constant="false" hasOnlySubstanceUnits="false" id="M_3ohexACP_c" name="3-Oxohexanoyl-[acyl-carrier protein]" compartment="cytosol"/>
      <species boundaryCondition="false" constant="false" hasOnlySubstanceUnits="false" id="M_3ohexACP_m" name="3-Oxohexanoyl-[acyl-carrier protein]" compartment="mitochondria"/>
      <species boundaryCondition="false" constant="false" hasOnlySubstanceUnits="false" id="M_3hhexACP_c" name="(R)-3-Hydroxyhexanoyl-[acyl-carrier protein]" compartment="cytosol"/>
      <species boundaryCondition="false" constant="false" hasOnlySubstanceUnits="false" id="M_thex2eACP_c" name="Trans-Hex-2-enoyl-[acyl-carrier protein]" compartment="cytosol"/>
      <species boundaryCondition="false" constant="false" hasOnlySubstanceUnits="false" id="M_hexACP_c" name="Hexanoyl-ACP (n-C6:0ACP)" compartment="cytosol"/>
      <species boundaryCondition="false" constant="false" hasOnlySubstanceUnits="false" id="M_hexACP_m" name="Hexanoyl-ACP (n-C6:0ACP)" compartment="mitochondria"/>
      <species boundaryCondition="false" constant="false" hasOnlySubstanceUnits="false" id="M_3ooctACP_c" name="3-Oxooctanoyl-[acyl-carrier protein]" compartment="cytosol"/>
      <species boundaryCondition="false" constant="false" hasOnlySubstanceUnits="false" id="M_3ooctACP_m" name="3-Oxooctanoyl-[acyl-carrier protein]" compartment="mitochondria"/>
      <species boundaryCondition="false" constant="false" hasOnlySubstanceUnits="false" id="M_toct2eACP_mem" name="Trans-Oct-2-enoyl-[acyl-carrier protein]" compartment="membrane"/>
      <species boundaryCondition="false" constant="false" hasOnlySubstanceUnits="false" id="M_ocACP_mem" name="Octanoyl-ACP (n-C8:0ACP)" compartment="membrane"/>
      <species boundaryCondition="false" constant="false" hasOnlySubstanceUnits="false" id="M_ocACP_mim" name="Octanoyl-ACP (n-C8:0ACP)" compartment="mitochondrialinnermembrane"/>
      <species boundaryCondition="false" constant="false" hasOnlySubstanceUnits="false" id="M_3odecACP_mem" name="3-Oxodecanoyl-[acyl-carrier protein]" compartment="membrane"/>
      <species boundaryCondition="false" constant="false" hasOnlySubstanceUnits="false" id="M_tdec2eACP_mem" name="Trans-Dec-2-enoyl-[acyl-carrier protein]" compartment="membrane"/>
      <species boundaryCondition="false" constant="false" hasOnlySubstanceUnits="false" id="M_dcaACP_mem" name="Decanoyl-ACP (n-C10:0ACP)" compartment="membrane"/>
      <species boundaryCondition="false" constant="false" hasOnlySubstanceUnits="false" id="M_3oddecACP_mem" name="3-Oxododecanoyl-[acyl-carrier protein]" compartment="membrane"/>
      <species boundaryCondition="false" constant="false" hasOnlySubstanceUnits="false" id="M_3hddecACP_mem" name="(R)-3-Hydroxydodecanoyl-[acyl-carrier protein]" compartment="membrane"/>
      <species boundaryCondition="false" constant="false" hasOnlySubstanceUnits="false" id="M_tddec2eACP_mem" name="Trans-Dodec-2-enoyl-[acyl-carrier protein]" compartment="membrane"/>
      <species boundaryCondition="false" constant="false" hasOnlySubstanceUnits="false" id="M_3omrsACP_mem" name="3-Oxotetradecanoyl-[acyl-carrier protein]" compartment="membrane"/>
      <species boundaryCondition="false" constant="false" hasOnlySubstanceUnits="false" id="M_tmrs2eACP_mem" name="Trans-Tetradec-2-enoyl-[acyl-carrier protein]" compartment="membrane"/>
      <species boundaryCondition="false" constant="false" hasOnlySubstanceUnits="false" id="M_myrsACP_mem" name="Myristoyl-ACP (n-C14:0ACP)" compartment="membrane"/>
      <species boundaryCondition="false" constant="false" hasOnlySubstanceUnits="false" id="M_3opalmACP_mem" name="3-Oxohexadecanoyl-[acyl-carrier protein]" compartment="membrane"/>
      <species boundaryCondition="false" constant="false" hasOnlySubstanceUnits="false" id="M_tpalm2eACP_mem" name="Trans-Hexadec-2-enoyl-[acyl-carrier protein]" compartment="membrane"/>
      <species boundaryCondition="false" constant="false" hasOnlySubstanceUnits="false" id="M_palmACP_mem" name="Hexadecanoyl-[acp]" compartment="membrane"/>
      <species boundaryCondition="false" constant="false" hasOnlySubstanceUnits="false" id="M_palmACP_mim" name="Hexadecanoyl-[acp]" compartment="mitochondrialinnermembrane"/>
      <species boundaryCondition="false" constant="false" hasOnlySubstanceUnits="false" id="M_uppg1_c" name="Uroporphyrinogen I" compartment="cytosol"/>
      <species boundaryCondition="false" constant="false" hasOnlySubstanceUnits="false" id="M_cpppg1_c" name="Coproporphyrinogen I" compartment="cytosol"/>
      <species boundaryCondition="false" constant="false" hasOnlySubstanceUnits="false" id="M_cbi_m" name="Cobinamide" compartment="mitochondria"/>
      <species boundaryCondition="false" constant="false" hasOnlySubstanceUnits="false" id="M_bildglcur_r" name="Bildglcur c" compartment="endoplasmicreticulum"/>
      <species boundaryCondition="false" constant="false" hasOnlySubstanceUnits="false" id="M_bildglcur_e" name="Bildglcur c" compartment="extracellular"/>
      <species boundaryCondition="false" constant="false" hasOnlySubstanceUnits="false" id="M_bildglcur_l" name="Bildglcur c" compartment="lysosome"/>
      <species boundaryCondition="false" constant="false" hasOnlySubstanceUnits="false" id="M_bildglcur_c" name="Bildglcur c" compartment="cytosol"/>
      <species boundaryCondition="false" constant="false" hasOnlySubstanceUnits="false" id="M_C05791_e" name="D-Urobilinogen" compartment="extracellular"/>
      <species boundaryCondition="false" constant="false" hasOnlySubstanceUnits="false" id="M_C05791_l" name="D-Urobilinogen" compartment="lysosome"/>
      <species boundaryCondition="false" constant="false" hasOnlySubstanceUnits="false" id="M_2hp6mp_m" name="2 Hexaprenyl 6 methoxyphenol C37H56O2" compartment="mitochondria"/>
      <species boundaryCondition="false" constant="false" hasOnlySubstanceUnits="false" id="M_2hp6mbq_m" name="2-Hexaprenyl-6-methoxy-1,4-benzoquinone" compartment="mitochondria"/>
      <species boundaryCondition="false" constant="false" hasOnlySubstanceUnits="false" id="M_2hpmmbq_m" name="2-Hexaprenyl-3-methyl-6-methoxy-1,4-benzoquinone" compartment="mitochondria"/>
      <species boundaryCondition="false" constant="false" hasOnlySubstanceUnits="false" id="M_2hpmhmbq_m" name="2-Hexaprenyl-3-methyl-5-hydroxy-6-methoxy-1,4-benzoquinone" compartment="mitochondria"/>
      <species boundaryCondition="false" constant="false" hasOnlySubstanceUnits="false" id="M_mercplac_c" name="Mercplac c" compartment="cytosol"/>
      <species boundaryCondition="false" constant="false" hasOnlySubstanceUnits="false" id="M_3mldz_c" name="Methylimidazoleacetaldehyde" compartment="cytosol"/>
      <species boundaryCondition="false" constant="false" hasOnlySubstanceUnits="false" id="M_3mlda_c" name="Methylimidazoleacetate" compartment="cytosol"/>
      <species boundaryCondition="false" constant="false" hasOnlySubstanceUnits="false" id="M_iasp_c" name="Iminoaspartate" compartment="cytosol"/>
      <species boundaryCondition="false" constant="false" hasOnlySubstanceUnits="false" id="M_iasp_l" name="Iminoaspartate" compartment="lysosome"/>
      <species boundaryCondition="false" constant="false" hasOnlySubstanceUnits="false" id="M_nicrns_c" name="Nicotinate D-ribonucleoside" compartment="cytosol"/>
      <species boundaryCondition="false" constant="false" hasOnlySubstanceUnits="false" id="M_nicrns_e" name="Nicotinate D-ribonucleoside" compartment="extracellular"/>
      <species boundaryCondition="false" constant="false" hasOnlySubstanceUnits="false" id="M_C05842_c" name="N1-Methyl-2-pyridone-5-carboxamide" compartment="cytosol"/>
      <species boundaryCondition="false" constant="false" hasOnlySubstanceUnits="false" id="M_C05843_c" name="1-Methyl-4-pyridone-3-carboximide" compartment="cytosol"/>
      <species boundaryCondition="false" constant="false" hasOnlySubstanceUnits="false" id="M_C05844_e" name="Glutaurine" compartment="extracellular"/>
      <species boundaryCondition="false" constant="false" hasOnlySubstanceUnits="false" id="M_ppdp_m" name="Polyprenyl diphosphate" compartment="mitochondria"/>
      <species boundaryCondition="false" constant="false" hasOnlySubstanceUnits="false" id="M_C05848_m" name="4-Hydroxy-3-polyprenylbenzoate" compartment="mitochondria"/>
      <species boundaryCondition="false" constant="false" hasOnlySubstanceUnits="false" id="M_2hyoxplac_c" name="2-Hydroxyphenylacetate" compartment="cytosol"/>
      <species boundaryCondition="false" constant="false" hasOnlySubstanceUnits="false" id="M_dedoldp_c" name="Dehydrodolichol diphosphate" compartment="cytosol"/>
      <species boundaryCondition="false" constant="false" hasOnlySubstanceUnits="false" id="M_mpdol_mem" name="Beta D Mannosyldiacetylchitobiosyldiphosphodolichol C37H64N2O22P2" compartment="membrane"/>
      <species boundaryCondition="false" constant="false" hasOnlySubstanceUnits="false" id="M_m1mpdol_c" name="Man-alpha1-&gt;3Man-beta1-&gt;4GlcNAc-beta1-&gt;4GlcNAc-PP-Dol" compartment="cytosol"/>
      <species boundaryCondition="false" constant="false" hasOnlySubstanceUnits="false" id="M_m4mpdol_L_mem" name=" alpha D Mannosyl 4 beta D mannosyl diacetylchitobiosyldiphosphodolichol C61H104N2O42P2" compartment="membrane"/>
      <species boundaryCondition="false" constant="false" hasOnlySubstanceUnits="false" id="M_m8mpdol_L_mem" name="(alpha-D-Mannosyl)8-beta-D-mannosyl-diacetylchitobiosyldiphosphodolichol" compartment="membrane"/>
      <species boundaryCondition="false" constant="false" hasOnlySubstanceUnits="false" id="M_btamp_n" name="Biotinyl 5  AMP C20H27N7O9PS" compartment="nucleus"/>
      <species boundaryCondition="false" constant="false" hasOnlySubstanceUnits="false" id="M_C05922_c" name="Formamidopyrimidine nucleoside triphosphate" compartment="cytosol"/>
      <species boundaryCondition="false" constant="false" hasOnlySubstanceUnits="false" id="M_C05923_c" name="2,5-Diaminopyrimidine nucleoside triphosphate" compartment="cytosol"/>
      <species boundaryCondition="false" constant="false" hasOnlySubstanceUnits="false" id="M_mpt_c" name="Molybdopterin" compartment="cytosol"/>
      <species boundaryCondition="false" constant="false" hasOnlySubstanceUnits="false" id="M_nwharg_c" name="Nwharg c" compartment="cytosol"/>
      <species boundaryCondition="false" constant="false" hasOnlySubstanceUnits="false" id="M_n4abutn_c" name="N4 Acetylaminobutanal C6H11NO2" compartment="cytosol"/>
      <species boundaryCondition="false" constant="false" hasOnlySubstanceUnits="false" id="M_n4abutn_r" name="N4 Acetylaminobutanal C6H11NO2" compartment="endoplasmicreticulum"/>
      <species boundaryCondition="false" constant="false" hasOnlySubstanceUnits="false" id="M_n4abutn_m" name="N4 Acetylaminobutanal C6H11NO2" compartment="mitochondria"/>
      <species boundaryCondition="false" constant="false" hasOnlySubstanceUnits="false" id="M_n4abutn_p" name="N4 Acetylaminobutanal C6H11NO2" compartment="peroxisome"/>
      <species boundaryCondition="false" constant="false" hasOnlySubstanceUnits="false" id="M_4hglusa_m" name="L 4 Hydroxyglutamate semialdehyde C5H9NO4" compartment="mitochondria"/>
      <species boundaryCondition="false" constant="false" hasOnlySubstanceUnits="false" id="M_4h2oglt_c" name="4-Hydroxy-2-oxoglutarate" compartment="cytosol"/>
      <species boundaryCondition="false" constant="false" hasOnlySubstanceUnits="false" id="M_4h2oglt_m" name="4-Hydroxy-2-oxoglutarate" compartment="mitochondria"/>
      <species boundaryCondition="false" constant="false" hasOnlySubstanceUnits="false" id="M_4h2oglt_p" name="4-Hydroxy-2-oxoglutarate" compartment="peroxisome"/>
      <species boundaryCondition="false" constant="false" hasOnlySubstanceUnits="false" id="M_e4hglu_c" name="L erythro 4 Hydroxyglutamate C5H8NO5" compartment="cytosol"/>
      <species boundaryCondition="false" constant="false" hasOnlySubstanceUnits="false" id="M_e4hglu_m" name="L erythro 4 Hydroxyglutamate C5H8NO5" compartment="mitochondria"/>
      <species boundaryCondition="false" constant="false" hasOnlySubstanceUnits="false" id="M_e4hglu_p" name="L erythro 4 Hydroxyglutamate C5H8NO5" compartment="peroxisome"/>
      <species boundaryCondition="false" constant="false" hasOnlySubstanceUnits="false" id="M_leuktrD4_e" name="LeuktrD4 c" compartment="extracellular"/>
      <species boundaryCondition="false" constant="false" hasOnlySubstanceUnits="false" id="M_prostgg2_r" name="Prostaglandin G2" compartment="endoplasmicreticulum"/>
      <species boundaryCondition="false" constant="false" hasOnlySubstanceUnits="false" id="M_15HPET_mem" name="15HPET c" compartment="membrane"/>
      <species boundaryCondition="false" constant="false" hasOnlySubstanceUnits="false" id="M_2agpe_c" name="2-Acyl-sn-glycero-3-phosphoethanolamine" compartment="cytosol"/>
      <species boundaryCondition="false" constant="false" hasOnlySubstanceUnits="false" id="M_ak2gp_hs_c" name="2-Acyl-1-alkyl-sn-glycero-3-phosphate" compartment="cytosol"/>
      <species boundaryCondition="false" constant="false" hasOnlySubstanceUnits="false" id="M_ak2gp_hs_e" name="2-Acyl-1-alkyl-sn-glycero-3-phosphate" compartment="extracellular"/>
      <species boundaryCondition="false" constant="false" hasOnlySubstanceUnits="false" id="M_clpn_mem" name="Cardiolipin" compartment="membrane"/>
      <species boundaryCondition="false" constant="false" hasOnlySubstanceUnits="false" id="M_clpn_mim" name="Cardiolipin" compartment="mitochondrialinnermembrane"/>
      <species boundaryCondition="false" constant="false" hasOnlySubstanceUnits="false" id="M_pail345p_mem" name="Phosphatidylinositol-3,4,5-trisphosphate" compartment="membrane"/>
      <species boundaryCondition="false" constant="false" hasOnlySubstanceUnits="false" id="M_ppad_c" name="Propionyladenylate" compartment="cytosol"/>
      <species boundaryCondition="false" constant="false" hasOnlySubstanceUnits="false" id="M_ppad_m" name="Propionyladenylate" compartment="mitochondria"/>
      <species boundaryCondition="false" constant="false" hasOnlySubstanceUnits="false" id="M_2hb_c" name="2 Hydroxybutyrate C4H7O3" compartment="cytosol"/>
      <species boundaryCondition="false" constant="false" hasOnlySubstanceUnits="false" id="M_C05985_c" name="2-Propynal" compartment="cytosol"/>
      <species boundaryCondition="false" constant="false" hasOnlySubstanceUnits="false" id="M_C05985_r" name="2-Propynal" compartment="endoplasmicreticulum"/>
      <species boundaryCondition="false" constant="false" hasOnlySubstanceUnits="false" id="M_C05985_m" name="2-Propynal" compartment="mitochondria"/>
      <species boundaryCondition="false" constant="false" hasOnlySubstanceUnits="false" id="M_C05985_p" name="2-Propynal" compartment="peroxisome"/>
      <species boundaryCondition="false" constant="false" hasOnlySubstanceUnits="false" id="M_C05993_c" name="Acetyl adenylate" compartment="cytosol"/>
      <species boundaryCondition="false" constant="false" hasOnlySubstanceUnits="false" id="M_C05993_m" name="Acetyl adenylate" compartment="mitochondria"/>
      <species boundaryCondition="false" constant="false" hasOnlySubstanceUnits="false" id="M_3hivcoa_m" name="3-Hydroxyisovaleryl-CoA" compartment="mitochondria"/>
      <species boundaryCondition="false" constant="false" hasOnlySubstanceUnits="false" id="M_3hivcoa_p" name="3-Hydroxyisovaleryl-CoA" compartment="peroxisome"/>
      <species boundaryCondition="false" constant="false" hasOnlySubstanceUnits="false" id="M_lald__L_c" name="L-Lactaldehyde" compartment="cytosol"/>
      <species boundaryCondition="false" constant="false" hasOnlySubstanceUnits="false" id="M_3hibutcoa_m" name="(S)-3-Hydroxyisobutyryl-CoA" compartment="mitochondria"/>
      <species boundaryCondition="false" constant="false" hasOnlySubstanceUnits="false" id="M_3hibutcoa_p" name="(S)-3-Hydroxyisobutyryl-CoA" compartment="peroxisome"/>
      <species boundaryCondition="false" constant="false" hasOnlySubstanceUnits="false" id="M_3hibutcoa_c" name="(S)-3-Hydroxyisobutyryl-CoA" compartment="cytosol"/>
      <species boundaryCondition="false" constant="false" hasOnlySubstanceUnits="false" id="M_3hmp_m" name="(S)-3-Hydroxyisobutyrate" compartment="mitochondria"/>
      <species boundaryCondition="false" constant="false" hasOnlySubstanceUnits="false" id="M_3hmp_p" name="(S)-3-Hydroxyisobutyrate" compartment="peroxisome"/>
      <species boundaryCondition="false" constant="false" hasOnlySubstanceUnits="false" id="M_mmtsa_c" name="(S)-Methylmalonate semialdehyde" compartment="cytosol"/>
      <species boundaryCondition="false" constant="false" hasOnlySubstanceUnits="false" id="M_mmtsa_r" name="(S)-Methylmalonate semialdehyde" compartment="endoplasmicreticulum"/>
      <species boundaryCondition="false" constant="false" hasOnlySubstanceUnits="false" id="M_mmtsa_m" name="(S)-Methylmalonate semialdehyde" compartment="mitochondria"/>
      <species boundaryCondition="false" constant="false" hasOnlySubstanceUnits="false" id="M_mmtsa_p" name="(S)-Methylmalonate semialdehyde" compartment="peroxisome"/>
      <species boundaryCondition="false" constant="false" hasOnlySubstanceUnits="false" id="M_C06037_l" name="DGDG" compartment="lysosome"/>
      <species boundaryCondition="false" constant="false" hasOnlySubstanceUnits="false" id="M_ohpb_c" name="2-Oxo-3-hydroxy-4-phosphobutanoate" compartment="cytosol"/>
      <species boundaryCondition="false" constant="false" hasOnlySubstanceUnits="false" id="M_phthr_c" name="O-Phospho-4-hydroxy-L-threonine" compartment="cytosol"/>
      <species boundaryCondition="false" constant="false" hasOnlySubstanceUnits="false" id="M_C06114_e" name="gamma-Glutamyl-3-aminopropiononitrile" compartment="extracellular"/>
      <species boundaryCondition="false" constant="false" hasOnlySubstanceUnits="false" id="M_C06123_c" name="Hexadecenal" compartment="cytosol"/>
      <species boundaryCondition="false" constant="false" hasOnlySubstanceUnits="false" id="M_sphs1p_c" name="Sphs1p c" compartment="cytosol"/>
      <species boundaryCondition="false" constant="false" hasOnlySubstanceUnits="false" id="M_sphs1p_e" name="Sphs1p c" compartment="extracellular"/>
      <species boundaryCondition="false" constant="false" hasOnlySubstanceUnits="false" id="M_sgalside_g" name="Sulfatide" compartment="golgi"/>
      <species boundaryCondition="false" constant="false" hasOnlySubstanceUnits="false" id="M_sgalside_l" name="Sulfatide" compartment="lysosome"/>
      <species boundaryCondition="false" constant="false" hasOnlySubstanceUnits="false" id="M_digalside_hs_g" name="Digalside hs c" compartment="golgi"/>
      <species boundaryCondition="false" constant="false" hasOnlySubstanceUnits="false" id="M_digalside_hs_l" name="Digalside hs c" compartment="lysosome"/>
      <species boundaryCondition="false" constant="false" hasOnlySubstanceUnits="false" id="M_digalsgalside_hs_g" name="Digalsgalside hs c" compartment="golgi"/>
      <species boundaryCondition="false" constant="false" hasOnlySubstanceUnits="false" id="M_C06128_mem" name="GM4" compartment="membrane"/>
      <species boundaryCondition="false" constant="false" hasOnlySubstanceUnits="false" id="M_gd3_g" name="GD3" compartment="golgi"/>
      <species boundaryCondition="false" constant="false" hasOnlySubstanceUnits="false" id="M_gd2_g" name="GD2" compartment="golgi"/>
      <species boundaryCondition="false" constant="false" hasOnlySubstanceUnits="false" id="M_ga2_g" name="GA2" compartment="golgi"/>
      <species boundaryCondition="false" constant="false" hasOnlySubstanceUnits="false" id="M_ga1_g" name="GA1" compartment="golgi"/>
      <species boundaryCondition="false" constant="false" hasOnlySubstanceUnits="false" id="M_gt1a_g" name="GT1a" compartment="golgi"/>
      <species boundaryCondition="false" constant="false" hasOnlySubstanceUnits="false" id="M_gq1b_g" name="GQ1" compartment="golgi"/>
      <species boundaryCondition="false" constant="false" hasOnlySubstanceUnits="false" id="M_gt1b_g" name="GT1b" compartment="golgi"/>
      <species boundaryCondition="false" constant="false" hasOnlySubstanceUnits="false" id="M_gd1b_g" name="GD1b" compartment="golgi"/>
      <species boundaryCondition="false" constant="false" hasOnlySubstanceUnits="false" id="M_btoh_c" name="1-Butanol" compartment="cytosol"/>
      <species boundaryCondition="false" constant="false" hasOnlySubstanceUnits="false" id="M_btoh_e" name="1-Butanol" compartment="extracellular"/>
      <species boundaryCondition="false" constant="false" hasOnlySubstanceUnits="false" id="M_C06148_c" name="2,5-Diamino-6-(5'-triphosphoryl-3',4'-trihydroxy-2'-oxopentyl)-amino-4-oxopyrimidine" compartment="cytosol"/>
      <species boundaryCondition="false" constant="false" hasOnlySubstanceUnits="false" id="M_S_gtrdhdlp_m" name="S-Glutaryldihydrolipoamide" compartment="mitochondria"/>
      <species boundaryCondition="false" constant="false" hasOnlySubstanceUnits="false" id="M_C06174_c" name="Codeine" compartment="cytosol"/>
      <species boundaryCondition="false" constant="false" hasOnlySubstanceUnits="false" id="M_C06174_r" name="Codeine" compartment="endoplasmicreticulum"/>
      <species boundaryCondition="false" constant="false" hasOnlySubstanceUnits="false" id="M_1mpyr_e" name="1mpyr c" compartment="extracellular"/>
      <species boundaryCondition="false" constant="false" hasOnlySubstanceUnits="false" id="M_dimp_c" name="DIMP" compartment="cytosol"/>
      <species boundaryCondition="false" constant="false" hasOnlySubstanceUnits="false" id="M_apppa_c" name="P1,P3-Bis(5'-adenosyl) triphosphate" compartment="cytosol"/>
      <species boundaryCondition="false" constant="false" hasOnlySubstanceUnits="false" id="M_up4g_m" name="UppppU" compartment="mitochondria"/>
      <species boundaryCondition="false" constant="false" hasOnlySubstanceUnits="false" id="M_C06199_c" name="Hordenine" compartment="cytosol"/>
      <species boundaryCondition="false" constant="false" hasOnlySubstanceUnits="false" id="M_C06199_m" name="Hordenine" compartment="mitochondria"/>
      <species boundaryCondition="false" constant="false" hasOnlySubstanceUnits="false" id="M_C06205_c" name="1,2-Dihydronaphthalene-1,2-diol" compartment="cytosol"/>
      <species boundaryCondition="false" constant="false" hasOnlySubstanceUnits="false" id="M_C06205_r" name="1,2-Dihydronaphthalene-1,2-diol" compartment="endoplasmicreticulum"/>
      <species boundaryCondition="false" constant="false" hasOnlySubstanceUnits="false" id="M_acnamp_c" name="Acnamp c" compartment="cytosol"/>
      <species boundaryCondition="false" constant="false" hasOnlySubstanceUnits="false" id="M_apoC_lys_n" name="Apo-[carboxylase]" compartment="nucleus"/>
      <species boundaryCondition="false" constant="false" hasOnlySubstanceUnits="false" id="M_apoC_Lys_btn_c" name="Holo-[carboxylase]" compartment="cytosol"/>
      <species boundaryCondition="false" constant="false" hasOnlySubstanceUnits="false" id="M_apoC_Lys_btn_m" name="Holo-[carboxylase]" compartment="mitochondria"/>
      <species boundaryCondition="false" constant="false" hasOnlySubstanceUnits="false" id="M_apoC_Lys_btn_n" name="Holo-[carboxylase]" compartment="nucleus"/>
      <species boundaryCondition="false" constant="false" hasOnlySubstanceUnits="false" id="M_C06258_c" name="Globin" compartment="cytosol"/>
      <species boundaryCondition="false" constant="false" hasOnlySubstanceUnits="false" id="M_C06258_r" name="Globin" compartment="endoplasmicreticulum"/>
      <species boundaryCondition="false" constant="false" hasOnlySubstanceUnits="false" id="M_gt3_g" name="NeuAc-alpha2-&gt;8NeuAc-alpha2-&gt;8NeuAc2-&gt;3LacCer" compartment="golgi"/>
      <species boundaryCondition="false" constant="false" hasOnlySubstanceUnits="false" id="M_xoltri27_mem" name="Xoltri27 c" compartment="membrane"/>
      <species boundaryCondition="false" constant="false" hasOnlySubstanceUnits="false" id="M_ttdca_mem" name="Tetradecanoate (n-C14:0)" compartment="membrane"/>
      <species boundaryCondition="false" constant="false" hasOnlySubstanceUnits="false" id="M_arach_c" name="Arachidic acid" compartment="cytosol"/>
      <species boundaryCondition="false" constant="false" hasOnlySubstanceUnits="false" id="M_arach_n" name="Arachidic acid" compartment="nucleus"/>
      <species boundaryCondition="false" constant="false" hasOnlySubstanceUnits="false" id="M_arach_e" name="Arachidic acid" compartment="extracellular"/>
      <species boundaryCondition="false" constant="false" hasOnlySubstanceUnits="false" id="M_lnlncg_c" name="Lnlncg c" compartment="cytosol"/>
      <species boundaryCondition="false" constant="false" hasOnlySubstanceUnits="false" id="M_lnlncg_n" name="Lnlncg c" compartment="nucleus"/>
      <species boundaryCondition="false" constant="false" hasOnlySubstanceUnits="false" id="M_lnlnca_mem" name="Linolenate" compartment="membrane"/>
      <species boundaryCondition="false" constant="false" hasOnlySubstanceUnits="false" id="M_C06428_c" name="Eicosapentaenoic acid" compartment="cytosol"/>
      <species boundaryCondition="false" constant="false" hasOnlySubstanceUnits="false" id="M_C06428_n" name="Eicosapentaenoic acid" compartment="nucleus"/>
      <species boundaryCondition="false" constant="false" hasOnlySubstanceUnits="false" id="M_C06429_c" name="Docosahexaenoate" compartment="cytosol"/>
      <species boundaryCondition="false" constant="false" hasOnlySubstanceUnits="false" id="M_C06429_n" name="Docosahexaenoate" compartment="nucleus"/>
      <species boundaryCondition="false" constant="false" hasOnlySubstanceUnits="false" id="M_idour_l" name="Idour c" compartment="lysosome"/>
      <species boundaryCondition="false" constant="false" hasOnlySubstanceUnits="false" id="M_sertrna_sec_c" name="L-Seryl-tRNA(Sec)" compartment="cytosol"/>
      <species boundaryCondition="false" constant="false" hasOnlySubstanceUnits="false" id="M_sertrna_sec_m" name="L-Seryl-tRNA(Sec)" compartment="mitochondria"/>
      <species boundaryCondition="false" constant="false" hasOnlySubstanceUnits="false" id="M_sectrna_c" name="L-Selenocysteinyl-tRNA(Sec)" compartment="cytosol"/>
      <species boundaryCondition="false" constant="false" hasOnlySubstanceUnits="false" id="M_co1dam_m" name="Cob(I)yrinate a,c diamide" compartment="mitochondria"/>
      <species boundaryCondition="false" constant="false" hasOnlySubstanceUnits="false" id="M_adcobdam_m" name="Adenosyl cobyrinate diamide" compartment="mitochondria"/>
      <species boundaryCondition="false" constant="false" hasOnlySubstanceUnits="false" id="M_adocbi_m" name="Adenosyl cobinamide" compartment="mitochondria"/>
      <species boundaryCondition="false" constant="false" hasOnlySubstanceUnits="false" id="M_C06548_c" name="Ethylene oxide" compartment="cytosol"/>
      <species boundaryCondition="false" constant="false" hasOnlySubstanceUnits="false" id="M_C06548_e" name="Ethylene oxide" compartment="extracellular"/>
      <species boundaryCondition="false" constant="false" hasOnlySubstanceUnits="false" id="M_C06611_c" name="trans-3-Chloroallyl alcohol" compartment="cytosol"/>
      <species boundaryCondition="false" constant="false" hasOnlySubstanceUnits="false" id="M_C06612_c" name="cis-3-Chloroallyl alcohol" compartment="cytosol"/>
      <species boundaryCondition="false" constant="false" hasOnlySubstanceUnits="false" id="M_C06613_c" name="trans-3-Chloro-2-propenal" compartment="cytosol"/>
      <species boundaryCondition="false" constant="false" hasOnlySubstanceUnits="false" id="M_C06613_r" name="trans-3-Chloro-2-propenal" compartment="endoplasmicreticulum"/>
      <species boundaryCondition="false" constant="false" hasOnlySubstanceUnits="false" id="M_C06613_m" name="trans-3-Chloro-2-propenal" compartment="mitochondria"/>
      <species boundaryCondition="false" constant="false" hasOnlySubstanceUnits="false" id="M_C06613_p" name="trans-3-Chloro-2-propenal" compartment="peroxisome"/>
      <species boundaryCondition="false" constant="false" hasOnlySubstanceUnits="false" id="M_C06614_c" name="trans-3-Chloroacrylic acid" compartment="cytosol"/>
      <species boundaryCondition="false" constant="false" hasOnlySubstanceUnits="false" id="M_C06614_r" name="trans-3-Chloroacrylic acid" compartment="endoplasmicreticulum"/>
      <species boundaryCondition="false" constant="false" hasOnlySubstanceUnits="false" id="M_C06614_m" name="trans-3-Chloroacrylic acid" compartment="mitochondria"/>
      <species boundaryCondition="false" constant="false" hasOnlySubstanceUnits="false" id="M_C06614_p" name="trans-3-Chloroacrylic acid" compartment="peroxisome"/>
      <species boundaryCondition="false" constant="false" hasOnlySubstanceUnits="false" id="M_C06615_c" name="cis-3-Chloroacrylic acid" compartment="cytosol"/>
      <species boundaryCondition="false" constant="false" hasOnlySubstanceUnits="false" id="M_C06615_r" name="cis-3-Chloroacrylic acid" compartment="endoplasmicreticulum"/>
      <species boundaryCondition="false" constant="false" hasOnlySubstanceUnits="false" id="M_C06615_m" name="cis-3-Chloroacrylic acid" compartment="mitochondria"/>
      <species boundaryCondition="false" constant="false" hasOnlySubstanceUnits="false" id="M_C06615_p" name="cis-3-Chloroacrylic acid" compartment="peroxisome"/>
      <species boundaryCondition="false" constant="false" hasOnlySubstanceUnits="false" id="M_aso3_c" name="Arsenite" compartment="cytosol"/>
      <species boundaryCondition="false" constant="false" hasOnlySubstanceUnits="false" id="M_aso3_r" name="Arsenite" compartment="endoplasmicreticulum"/>
      <species boundaryCondition="false" constant="false" hasOnlySubstanceUnits="false" id="M_C06754_c" name="2-Chloroethanal" compartment="cytosol"/>
      <species boundaryCondition="false" constant="false" hasOnlySubstanceUnits="false" id="M_C06754_r" name="2-Chloroethanal" compartment="endoplasmicreticulum"/>
      <species boundaryCondition="false" constant="false" hasOnlySubstanceUnits="false" id="M_C06754_m" name="2-Chloroethanal" compartment="mitochondria"/>
      <species boundaryCondition="false" constant="false" hasOnlySubstanceUnits="false" id="M_C06754_p" name="2-Chloroethanal" compartment="peroxisome"/>
      <species boundaryCondition="false" constant="false" hasOnlySubstanceUnits="false" id="M_C06755_c" name="Chloroacetic acid" compartment="cytosol"/>
      <species boundaryCondition="false" constant="false" hasOnlySubstanceUnits="false" id="M_C06755_r" name="Chloroacetic acid" compartment="endoplasmicreticulum"/>
      <species boundaryCondition="false" constant="false" hasOnlySubstanceUnits="false" id="M_C06755_m" name="Chloroacetic acid" compartment="mitochondria"/>
      <species boundaryCondition="false" constant="false" hasOnlySubstanceUnits="false" id="M_C06755_p" name="Chloroacetic acid" compartment="peroxisome"/>
      <species boundaryCondition="false" constant="false" hasOnlySubstanceUnits="false" id="M_C06790_c" name="TCE" compartment="cytosol"/>
      <species boundaryCondition="false" constant="false" hasOnlySubstanceUnits="false" id="M_C06790_r" name="TCE" compartment="endoplasmicreticulum"/>
      <species boundaryCondition="false" constant="false" hasOnlySubstanceUnits="false" id="M_C06790_p" name="TCE" compartment="peroxisome"/>
      <species boundaryCondition="false" constant="false" hasOnlySubstanceUnits="false" id="M_aflatoxin_c" name="Aflatoxin c" compartment="cytosol"/>
      <species boundaryCondition="false" constant="false" hasOnlySubstanceUnits="false" id="M_aflatoxin_r" name="Aflatoxin c" compartment="endoplasmicreticulum"/>
      <species boundaryCondition="false" constant="false" hasOnlySubstanceUnits="false" id="M_aflatoxin_e" name="Aflatoxin c" compartment="extracellular"/>
      <species boundaryCondition="false" constant="false" hasOnlySubstanceUnits="false" id="M_C06868_mem" name="Carbamazepine" compartment="membrane"/>
      <species boundaryCondition="false" constant="false" hasOnlySubstanceUnits="false" id="M_C06868_r" name="Carbamazepine" compartment="endoplasmicreticulum"/>
      <species boundaryCondition="false" constant="false" hasOnlySubstanceUnits="false" id="M_C06868_c" name="Carbamazepine" compartment="cytosol"/>
      <species boundaryCondition="false" constant="false" hasOnlySubstanceUnits="false" id="M_C06899_c" name="Chloral hydrate" compartment="cytosol"/>
      <species boundaryCondition="false" constant="false" hasOnlySubstanceUnits="false" id="M_C07047_c" name="Ifosfamide" compartment="cytosol"/>
      <species boundaryCondition="false" constant="false" hasOnlySubstanceUnits="false" id="M_C07047_r" name="Ifosfamide" compartment="endoplasmicreticulum"/>
      <species boundaryCondition="false" constant="false" hasOnlySubstanceUnits="false" id="M_C07054_c" name="Isoniazid" compartment="cytosol"/>
      <species boundaryCondition="false" constant="false" hasOnlySubstanceUnits="false" id="M_lido_c" name="Lidocaine" compartment="cytosol"/>
      <species boundaryCondition="false" constant="false" hasOnlySubstanceUnits="false" id="M_lido_r" name="Lidocaine" compartment="endoplasmicreticulum"/>
      <species boundaryCondition="false" constant="false" hasOnlySubstanceUnits="false" id="M_pac_c" name="Phenylacetic acid" compartment="cytosol"/>
      <species boundaryCondition="false" constant="false" hasOnlySubstanceUnits="false" id="M_C07108_mem" name="Tamoxifen" compartment="membrane"/>
      <species boundaryCondition="false" constant="false" hasOnlySubstanceUnits="false" id="M_C07163_mem" name="Methadone" compartment="membrane"/>
      <species boundaryCondition="false" constant="false" hasOnlySubstanceUnits="false" id="M_C07447_c" name="Acetylhydrazine" compartment="cytosol"/>
      <species boundaryCondition="false" constant="false" hasOnlySubstanceUnits="false" id="M_C07480_p" name="Theobromine" compartment="peroxisome"/>
      <species boundaryCondition="false" constant="false" hasOnlySubstanceUnits="false" id="M_C07490_c" name="Trichloroethanol" compartment="cytosol"/>
      <species boundaryCondition="false" constant="false" hasOnlySubstanceUnits="false" id="M_C07490_r" name="Trichloroethanol" compartment="endoplasmicreticulum"/>
      <species boundaryCondition="false" constant="false" hasOnlySubstanceUnits="false" id="M_C07496_mem" name="Carbamazepine epoxide" compartment="membrane"/>
      <species boundaryCondition="false" constant="false" hasOnlySubstanceUnits="false" id="M_C07501_c" name="Felbamate" compartment="cytosol"/>
      <species boundaryCondition="false" constant="false" hasOnlySubstanceUnits="false" id="M_C07501_r" name="Felbamate" compartment="endoplasmicreticulum"/>
      <species boundaryCondition="false" constant="false" hasOnlySubstanceUnits="false" id="M_C07535_c" name="Benzpyrene" compartment="cytosol"/>
      <species boundaryCondition="false" constant="false" hasOnlySubstanceUnits="false" id="M_C07535_r" name="Benzpyrene" compartment="endoplasmicreticulum"/>
      <species boundaryCondition="false" constant="false" hasOnlySubstanceUnits="false" id="M_cital_c" name="Citalopram" compartment="cytosol"/>
      <species boundaryCondition="false" constant="false" hasOnlySubstanceUnits="false" id="M_cital_r" name="Citalopram" compartment="endoplasmicreticulum"/>
      <species boundaryCondition="false" constant="false" hasOnlySubstanceUnits="false" id="M_C07585_c" name="N-Acetylisoniazid" compartment="cytosol"/>
      <species boundaryCondition="false" constant="false" hasOnlySubstanceUnits="false" id="M_C07643_c" name="4-Hydroxycyclophosphamide" compartment="cytosol"/>
      <species boundaryCondition="false" constant="false" hasOnlySubstanceUnits="false" id="M_C07643_r" name="4-Hydroxycyclophosphamide" compartment="endoplasmicreticulum"/>
      <species boundaryCondition="false" constant="false" hasOnlySubstanceUnits="false" id="M_C07644_c" name="4-Ketocyclophosphamide" compartment="cytosol"/>
      <species boundaryCondition="false" constant="false" hasOnlySubstanceUnits="false" id="M_C07644_r" name="4-Ketocyclophosphamide" compartment="endoplasmicreticulum"/>
      <species boundaryCondition="false" constant="false" hasOnlySubstanceUnits="false" id="M_C07645_c" name="Aldophosphamide" compartment="cytosol"/>
      <species boundaryCondition="false" constant="false" hasOnlySubstanceUnits="false" id="M_C07645_r" name="Aldophosphamide" compartment="endoplasmicreticulum"/>
      <species boundaryCondition="false" constant="false" hasOnlySubstanceUnits="false" id="M_C07645_p" name="Aldophosphamide" compartment="peroxisome"/>
      <species boundaryCondition="false" constant="false" hasOnlySubstanceUnits="false" id="M_C07646_c" name="Carboxyphosphamide" compartment="cytosol"/>
      <species boundaryCondition="false" constant="false" hasOnlySubstanceUnits="false" id="M_tgua_c" name="Thioguanine" compartment="cytosol"/>
      <species boundaryCondition="false" constant="false" hasOnlySubstanceUnits="false" id="M_5flura_c" name="5-Fluorouracil" compartment="cytosol"/>
      <species boundaryCondition="false" constant="false" hasOnlySubstanceUnits="false" id="M_C07888_c" name="Cyclophosphamide" compartment="cytosol"/>
      <species boundaryCondition="false" constant="false" hasOnlySubstanceUnits="false" id="M_C07888_r" name="Cyclophosphamide" compartment="endoplasmicreticulum"/>
      <species boundaryCondition="false" constant="false" hasOnlySubstanceUnits="false" id="M_C08012_mem" name="LAAM" compartment="membrane"/>
      <species boundaryCondition="false" constant="false" hasOnlySubstanceUnits="false" id="M_mtpp_c" name="3-Methylthiopropionate" compartment="cytosol"/>
      <species boundaryCondition="false" constant="false" hasOnlySubstanceUnits="false" id="M_C08821_mem" name="Isofucosterol" compartment="membrane"/>
      <species boundaryCondition="false" constant="false" hasOnlySubstanceUnits="false" id="M_thfglu_c" name="Tetrahydrofolyl Glu 2  C24H27N8O9" compartment="cytosol"/>
      <species boundaryCondition="false" constant="false" hasOnlySubstanceUnits="false" id="M_thfglu_m" name="Tetrahydrofolyl Glu 2  C24H27N8O9" compartment="mitochondria"/>
      <species boundaryCondition="false" constant="false" hasOnlySubstanceUnits="false" id="M_retnglc_r" name="Retnglc c" compartment="endoplasmicreticulum"/>
      <species boundaryCondition="false" constant="false" hasOnlySubstanceUnits="false" id="M_C11088_c" name="1,2-Dibromoethane" compartment="cytosol"/>
      <species boundaryCondition="false" constant="false" hasOnlySubstanceUnits="false" id="M_C11088_r" name="1,2-Dibromoethane" compartment="endoplasmicreticulum"/>
      <species boundaryCondition="false" constant="false" hasOnlySubstanceUnits="false" id="M_C11088_p" name="1,2-Dibromoethane" compartment="peroxisome"/>
      <species boundaryCondition="false" constant="false" hasOnlySubstanceUnits="false" id="M_C11131_mem" name="2-Methoxy-estradiol-17beta 3-glucuronide" compartment="membrane"/>
      <species boundaryCondition="false" constant="false" hasOnlySubstanceUnits="false" id="M_C11132_mem" name="2-Methoxyestrone 3-glucuronide" compartment="membrane"/>
      <species boundaryCondition="false" constant="false" hasOnlySubstanceUnits="false" id="M_estroneglc_r" name="Estroneglc c" compartment="endoplasmicreticulum"/>
      <species boundaryCondition="false" constant="false" hasOnlySubstanceUnits="false" id="M_estroneglc_c" name="Estroneglc c" compartment="cytosol"/>
      <species boundaryCondition="false" constant="false" hasOnlySubstanceUnits="false" id="M_estroneglc_e" name="Estroneglc c" compartment="extracellular"/>
      <species boundaryCondition="false" constant="false" hasOnlySubstanceUnits="false" id="M_tststeroneglc_r" name="Tststeroneglc c" compartment="endoplasmicreticulum"/>
      <species boundaryCondition="false" constant="false" hasOnlySubstanceUnits="false" id="M_tststeroneglc_c" name="Tststeroneglc c" compartment="cytosol"/>
      <species boundaryCondition="false" constant="false" hasOnlySubstanceUnits="false" id="M_tststeroneglc_e" name="Tststeroneglc c" compartment="extracellular"/>
      <species boundaryCondition="false" constant="false" hasOnlySubstanceUnits="false" id="M_andrstrnglc_r" name="Andrstrnglc c" compartment="endoplasmicreticulum"/>
      <species boundaryCondition="false" constant="false" hasOnlySubstanceUnits="false" id="M_andrstrnglc_c" name="Andrstrnglc c" compartment="cytosol"/>
      <species boundaryCondition="false" constant="false" hasOnlySubstanceUnits="false" id="M_andrstrnglc_e" name="Andrstrnglc c" compartment="extracellular"/>
      <species boundaryCondition="false" constant="false" hasOnlySubstanceUnits="false" id="M_ahandrostanglc_c" name="Ahandrostanglc c" compartment="cytosol"/>
      <species boundaryCondition="false" constant="false" hasOnlySubstanceUnits="false" id="M_ahandrostanglc_e" name="Ahandrostanglc c" compartment="extracellular"/>
      <species boundaryCondition="false" constant="false" hasOnlySubstanceUnits="false" id="M_ahandrostanglc_mem" name="Ahandrostanglc c" compartment="membrane"/>
      <species boundaryCondition="false" constant="false" hasOnlySubstanceUnits="false" id="M_C11150_c" name="TCA" compartment="cytosol"/>
      <species boundaryCondition="false" constant="false" hasOnlySubstanceUnits="false" id="M_C11173_r" name="SN-38" compartment="endoplasmicreticulum"/>
      <species boundaryCondition="false" constant="false" hasOnlySubstanceUnits="false" id="M_C11173_e" name="SN-38" compartment="extracellular"/>
      <species boundaryCondition="false" constant="false" hasOnlySubstanceUnits="false" id="M_C11173_l" name="SN-38" compartment="lysosome"/>
      <species boundaryCondition="false" constant="false" hasOnlySubstanceUnits="false" id="M_C11278_c" name="Aflatoxin B1exo-8,9-epoxide-GSH" compartment="cytosol"/>
      <species boundaryCondition="false" constant="false" hasOnlySubstanceUnits="false" id="M_C11278_r" name="Aflatoxin B1exo-8,9-epoxide-GSH" compartment="endoplasmicreticulum"/>
      <species boundaryCondition="false" constant="false" hasOnlySubstanceUnits="false" id="M_C11278_p" name="Aflatoxin B1exo-8,9-epoxide-GSH" compartment="peroxisome"/>
      <species boundaryCondition="false" constant="false" hasOnlySubstanceUnits="false" id="M_C11376_r" name="SN-38G" compartment="endoplasmicreticulum"/>
      <species boundaryCondition="false" constant="false" hasOnlySubstanceUnits="false" id="M_C11376_e" name="SN-38G" compartment="extracellular"/>
      <species boundaryCondition="false" constant="false" hasOnlySubstanceUnits="false" id="M_C11376_l" name="SN-38G" compartment="lysosome"/>
      <species boundaryCondition="false" constant="false" hasOnlySubstanceUnits="false" id="M_44mctr_mem" name="4,4-Dimethyl-5alpha-cholesta-8,14,24-trien-3beta-ol" compartment="membrane"/>
      <species boundaryCondition="false" constant="false" hasOnlySubstanceUnits="false" id="M_hl2_m" name="Holo-lys2" compartment="mitochondria"/>
      <species boundaryCondition="false" constant="false" hasOnlySubstanceUnits="false" id="M_mergtrol_mem" name="4alpha-Methyl-5alpha-ergosta-8,14,24(28)-trien-3beta-ol" compartment="membrane"/>
      <species boundaryCondition="false" constant="false" hasOnlySubstanceUnits="false" id="M_C11522_mem" name="24-Methylenelophenol" compartment="membrane"/>
      <species boundaryCondition="false" constant="false" hasOnlySubstanceUnits="false" id="M_pail34p_mem" name="1-Phosphatidyl-1D-myo-inositol 3,4-bisphosphate" compartment="membrane"/>
      <species boundaryCondition="false" constant="false" hasOnlySubstanceUnits="false" id="M_mi1456p_n" name="Inositol 1,4,5,6-tetrakisphosphate" compartment="nucleus"/>
      <species boundaryCondition="false" constant="false" hasOnlySubstanceUnits="false" id="M_pail35p_mem" name="1-Phosphatidyl-1D-myo-inositol 3,5-bisphosphate" compartment="membrane"/>
      <species boundaryCondition="false" constant="false" hasOnlySubstanceUnits="false" id="M_pail5p_c" name="1-Phosphatidyl-1D-myo-inositol 5-phosphate" compartment="cytosol"/>
      <species boundaryCondition="false" constant="false" hasOnlySubstanceUnits="false" id="M_C11583_c" name="4-Glutathionyl cyclophosphamide" compartment="cytosol"/>
      <species boundaryCondition="false" constant="false" hasOnlySubstanceUnits="false" id="M_C11583_r" name="4-Glutathionyl cyclophosphamide" compartment="endoplasmicreticulum"/>
      <species boundaryCondition="false" constant="false" hasOnlySubstanceUnits="false" id="M_C11583_p" name="4-Glutathionyl cyclophosphamide" compartment="peroxisome"/>
      <species boundaryCondition="false" constant="false" hasOnlySubstanceUnits="false" id="M_C11736_c" name="Floxuridine" compartment="cytosol"/>
      <species boundaryCondition="false" constant="false" hasOnlySubstanceUnits="false" id="M_C11736_m" name="Floxuridine" compartment="mitochondria"/>
      <species boundaryCondition="false" constant="false" hasOnlySubstanceUnits="false" id="M_5hiu_p" name="5-Hydroxyisourate" compartment="peroxisome"/>
      <species boundaryCondition="false" constant="false" hasOnlySubstanceUnits="false" id="M_dtdp4d6dg_c" name="DTDP-4-dehydro-6-deoxy-D-glucose" compartment="cytosol"/>
      <species boundaryCondition="false" constant="false" hasOnlySubstanceUnits="false" id="M_dhcrm_mem" name="Dihydroceramide" compartment="membrane"/>
      <species boundaryCondition="false" constant="false" hasOnlySubstanceUnits="false" id="M_psphings_g" name="Phytosphingosine C18H40NO3" compartment="golgi"/>
      <species boundaryCondition="false" constant="false" hasOnlySubstanceUnits="false" id="M_psphings_c" name="Phytosphingosine C18H40NO3" compartment="cytosol"/>
      <species boundaryCondition="false" constant="false" hasOnlySubstanceUnits="false" id="M_psphings_r" name="Phytosphingosine C18H40NO3" compartment="endoplasmicreticulum"/>
      <species boundaryCondition="false" constant="false" hasOnlySubstanceUnits="false" id="M_psphings_l" name="Phytosphingosine C18H40NO3" compartment="lysosome"/>
      <species boundaryCondition="false" constant="false" hasOnlySubstanceUnits="false" id="M_psphings_m" name="Phytosphingosine C18H40NO3" compartment="mitochondria"/>
      <species boundaryCondition="false" constant="false" hasOnlySubstanceUnits="false" id="M_C12145_g" name="Ceramide II" compartment="golgi"/>
      <species boundaryCondition="false" constant="false" hasOnlySubstanceUnits="false" id="M_C12145_c" name="Ceramide II" compartment="cytosol"/>
      <species boundaryCondition="false" constant="false" hasOnlySubstanceUnits="false" id="M_C12145_r" name="Ceramide II" compartment="endoplasmicreticulum"/>
      <species boundaryCondition="false" constant="false" hasOnlySubstanceUnits="false" id="M_C12145_l" name="Ceramide II" compartment="lysosome"/>
      <species boundaryCondition="false" constant="false" hasOnlySubstanceUnits="false" id="M_C12145_m" name="Ceramide II" compartment="mitochondria"/>
      <species boundaryCondition="false" constant="false" hasOnlySubstanceUnits="false" id="M_C12146_c" name="C26-CoA" compartment="cytosol"/>
      <species boundaryCondition="false" constant="false" hasOnlySubstanceUnits="false" id="M_5hxudidzcba" name="5-Hydroxy-2-oxo-4-ureido-2,5-dihydro-1H-imidazole-5-carboxylate" compartment="peroxisome"/>
      <species boundaryCondition="false" constant="false" hasOnlySubstanceUnits="false" id="M_C12455_e" name="5-Aminopentanal" compartment="extracellular"/>
      <species boundaryCondition="false" constant="false" hasOnlySubstanceUnits="false" id="M_C12518_c" name="Glutaral" compartment="cytosol"/>
      <species boundaryCondition="false" constant="false" hasOnlySubstanceUnits="false" id="M_C12518_r" name="Glutaral" compartment="endoplasmicreticulum"/>
      <species boundaryCondition="false" constant="false" hasOnlySubstanceUnits="false" id="M_C12739_c" name="Doxifluridine" compartment="cytosol"/>
      <species boundaryCondition="false" constant="false" hasOnlySubstanceUnits="false" id="M_3ophb_5_m" name="3 Hexaprenyl 4 hydroxybenzoate C37H53O3" compartment="mitochondria"/>
      <species boundaryCondition="false" constant="false" hasOnlySubstanceUnits="false" id="M_xol24oh_mem" name="Xol24oh r" compartment="membrane"/>
      <species boundaryCondition="false" constant="false" hasOnlySubstanceUnits="false" id="M_C13636_e" name="4-Hydroxyphenyl acetate" compartment="extracellular"/>
      <species boundaryCondition="false" constant="false" hasOnlySubstanceUnits="false" id="M_C13645_c" name="HBr" compartment="cytosol"/>
      <species boundaryCondition="false" constant="false" hasOnlySubstanceUnits="false" id="M_C13645_r" name="HBr" compartment="endoplasmicreticulum"/>
      <species boundaryCondition="false" constant="false" hasOnlySubstanceUnits="false" id="M_C13645_p" name="HBr" compartment="peroxisome"/>
      <species boundaryCondition="false" constant="false" hasOnlySubstanceUnits="false" id="M_C13747_c" name="Paraxanthine" compartment="cytosol"/>
      <species boundaryCondition="false" constant="false" hasOnlySubstanceUnits="false" id="M_C13747_r" name="Paraxanthine" compartment="endoplasmicreticulum"/>
      <species boundaryCondition="false" constant="false" hasOnlySubstanceUnits="false" id="M_C13747_p" name="Paraxanthine" compartment="peroxisome"/>
      <species boundaryCondition="false" constant="false" hasOnlySubstanceUnits="false" id="M_C14040_c" name="1-Nitronaphthalene" compartment="cytosol"/>
      <species boundaryCondition="false" constant="false" hasOnlySubstanceUnits="false" id="M_C14040_r" name="1-Nitronaphthalene" compartment="endoplasmicreticulum"/>
      <species boundaryCondition="false" constant="false" hasOnlySubstanceUnits="false" id="M_C14144_m" name="2,3-Didehydroadipyl-CoA" compartment="mitochondria"/>
      <species boundaryCondition="false" constant="false" hasOnlySubstanceUnits="false" id="M_C14144_p" name="2,3-Didehydroadipyl-CoA" compartment="peroxisome"/>
      <species boundaryCondition="false" constant="false" hasOnlySubstanceUnits="false" id="M_3hadpcoa_m" name="(3S)-3-Hydroxyadipyl-CoA" compartment="mitochondria"/>
      <species boundaryCondition="false" constant="false" hasOnlySubstanceUnits="false" id="M_3hadpcoa_p" name="(3S)-3-Hydroxyadipyl-CoA" compartment="peroxisome"/>
      <species boundaryCondition="false" constant="false" hasOnlySubstanceUnits="false" id="M_C14556_c" name="9-Hydroxybenzo[a]pyrene" compartment="cytosol"/>
      <species boundaryCondition="false" constant="false" hasOnlySubstanceUnits="false" id="M_C14556_r" name="9-Hydroxybenzo[a]pyrene" compartment="endoplasmicreticulum"/>
      <species boundaryCondition="false" constant="false" hasOnlySubstanceUnits="false" id="M_C14748_r" name="20-HETE" compartment="endoplasmicreticulum"/>
      <species boundaryCondition="false" constant="false" hasOnlySubstanceUnits="false" id="M_C14749_mem" name="19(S)-HETE" compartment="membrane"/>
      <species boundaryCondition="false" constant="false" hasOnlySubstanceUnits="false" id="M_13Shocdcy1829Z11Ea_c" name="(9Z,11E)-(13S)-13-Hydroxyoctadeca-9,11-dienoic acid" compartment="cytosol"/>
      <species boundaryCondition="false" constant="false" hasOnlySubstanceUnits="false" id="M_13Shocdcy1829Z11Ea_e" name="(9Z,11E)-(13S)-13-Hydroxyoctadeca-9,11-dienoic acid" compartment="extracellular"/>
      <species boundaryCondition="false" constant="false" hasOnlySubstanceUnits="false" id="M_13oocdcy1829Z11Ea_c" name="(9Z,11E)-13-Oxooctadeca-9,11-dienoic acid" compartment="cytosol"/>
      <species boundaryCondition="false" constant="false" hasOnlySubstanceUnits="false" id="M_13oocdcy1829Z11Ea_e" name="(9Z,11E)-13-Oxooctadeca-9,11-dienoic acid" compartment="extracellular"/>
      <species boundaryCondition="false" constant="false" hasOnlySubstanceUnits="false" id="M_C14768_mem" name="5,6-EET" compartment="membrane"/>
      <species boundaryCondition="false" constant="false" hasOnlySubstanceUnits="false" id="M_C14769_mem" name="8,9-EET" compartment="membrane"/>
      <species boundaryCondition="false" constant="false" hasOnlySubstanceUnits="false" id="M_C14770_mem" name="11,12-EET" compartment="membrane"/>
      <species boundaryCondition="false" constant="false" hasOnlySubstanceUnits="false" id="M_C14771_mem" name="14,15-EET" compartment="membrane"/>
      <species boundaryCondition="false" constant="false" hasOnlySubstanceUnits="false" id="M_C14772_c" name="5,6-DHET" compartment="cytosol"/>
      <species boundaryCondition="false" constant="false" hasOnlySubstanceUnits="false" id="M_C14773_c" name="8,9-DHET" compartment="cytosol"/>
      <species boundaryCondition="false" constant="false" hasOnlySubstanceUnits="false" id="M_C14774_c" name="11,12-DHET" compartment="cytosol"/>
      <species boundaryCondition="false" constant="false" hasOnlySubstanceUnits="false" id="M_C14775_c" name="14,15-DHET" compartment="cytosol"/>
      <species boundaryCondition="false" constant="false" hasOnlySubstanceUnits="false" id="M_C14781_r" name="15H-11,12-EETA" compartment="endoplasmicreticulum"/>
      <species boundaryCondition="false" constant="false" hasOnlySubstanceUnits="false" id="M_C14782_mem" name="11,12,15-THETA" compartment="membrane"/>
      <species boundaryCondition="false" constant="false" hasOnlySubstanceUnits="false" id="M_1r2sonpthl_c" name="(1R,2S)-Naphthalene epoxide" compartment="cytosol"/>
      <species boundaryCondition="false" constant="false" hasOnlySubstanceUnits="false" id="M_1r2sonpthl_r" name="(1R,2S)-Naphthalene epoxide" compartment="endoplasmicreticulum"/>
      <species boundaryCondition="false" constant="false" hasOnlySubstanceUnits="false" id="M_1r2sonpthl_p" name="(1R,2S)-Naphthalene epoxide" compartment="peroxisome"/>
      <species boundaryCondition="false" constant="false" hasOnlySubstanceUnits="false" id="M_1s2ronpthl_c" name="(1S,2R)-Naphthalene epoxide" compartment="cytosol"/>
      <species boundaryCondition="false" constant="false" hasOnlySubstanceUnits="false" id="M_1s2ronpthl_r" name="(1S,2R)-Naphthalene epoxide" compartment="endoplasmicreticulum"/>
      <species boundaryCondition="false" constant="false" hasOnlySubstanceUnits="false" id="M_1s2ronpthl_p" name="(1S,2R)-Naphthalene epoxide" compartment="peroxisome"/>
      <species boundaryCondition="false" constant="false" hasOnlySubstanceUnits="false" id="M_C14791_c" name="(1R)-Hydroxy-(2R)-glutathionyl-1,2-dihydronaphthalene" compartment="cytosol"/>
      <species boundaryCondition="false" constant="false" hasOnlySubstanceUnits="false" id="M_C14791_r" name="(1R)-Hydroxy-(2R)-glutathionyl-1,2-dihydronaphthalene" compartment="endoplasmicreticulum"/>
      <species boundaryCondition="false" constant="false" hasOnlySubstanceUnits="false" id="M_C14791_p" name="(1R)-Hydroxy-(2R)-glutathionyl-1,2-dihydronaphthalene" compartment="peroxisome"/>
      <species boundaryCondition="false" constant="false" hasOnlySubstanceUnits="false" id="M_C14792_c" name="(1S)-Hydroxy-(2S)-glutathionyl-1,2-dihydronaphthalene" compartment="cytosol"/>
      <species boundaryCondition="false" constant="false" hasOnlySubstanceUnits="false" id="M_C14792_r" name="(1S)-Hydroxy-(2S)-glutathionyl-1,2-dihydronaphthalene" compartment="endoplasmicreticulum"/>
      <species boundaryCondition="false" constant="false" hasOnlySubstanceUnits="false" id="M_C14792_p" name="(1S)-Hydroxy-(2S)-glutathionyl-1,2-dihydronaphthalene" compartment="peroxisome"/>
      <species boundaryCondition="false" constant="false" hasOnlySubstanceUnits="false" id="M_C14793_c" name="(1R)-Glutathionyl-(2R)-hydroxy-1,2-dihydronaphthalene" compartment="cytosol"/>
      <species boundaryCondition="false" constant="false" hasOnlySubstanceUnits="false" id="M_C14793_r" name="(1R)-Glutathionyl-(2R)-hydroxy-1,2-dihydronaphthalene" compartment="endoplasmicreticulum"/>
      <species boundaryCondition="false" constant="false" hasOnlySubstanceUnits="false" id="M_C14793_p" name="(1R)-Glutathionyl-(2R)-hydroxy-1,2-dihydronaphthalene" compartment="peroxisome"/>
      <species boundaryCondition="false" constant="false" hasOnlySubstanceUnits="false" id="M_C14800_c" name="1-Nitronaphthalene-5,6-oxide" compartment="cytosol"/>
      <species boundaryCondition="false" constant="false" hasOnlySubstanceUnits="false" id="M_C14800_r" name="1-Nitronaphthalene-5,6-oxide" compartment="endoplasmicreticulum"/>
      <species boundaryCondition="false" constant="false" hasOnlySubstanceUnits="false" id="M_C14800_p" name="1-Nitronaphthalene-5,6-oxide" compartment="peroxisome"/>
      <species boundaryCondition="false" constant="false" hasOnlySubstanceUnits="false" id="M_C14801_r" name="1,2-Dihydro-5-nitro-1,2-naphthalenediol" compartment="endoplasmicreticulum"/>
      <species boundaryCondition="false" constant="false" hasOnlySubstanceUnits="false" id="M_C14802_c" name="1-Nitronaphthalene-7,8-oxide" compartment="cytosol"/>
      <species boundaryCondition="false" constant="false" hasOnlySubstanceUnits="false" id="M_C14802_r" name="1-Nitronaphthalene-7,8-oxide" compartment="endoplasmicreticulum"/>
      <species boundaryCondition="false" constant="false" hasOnlySubstanceUnits="false" id="M_C14802_p" name="1-Nitronaphthalene-7,8-oxide" compartment="peroxisome"/>
      <species boundaryCondition="false" constant="false" hasOnlySubstanceUnits="false" id="M_C14803_c" name="1-Nitro-7-hydroxy-8-glutathionyl-7,8-dihydronaphthalene" compartment="cytosol"/>
      <species boundaryCondition="false" constant="false" hasOnlySubstanceUnits="false" id="M_C14803_r" name="1-Nitro-7-hydroxy-8-glutathionyl-7,8-dihydronaphthalene" compartment="endoplasmicreticulum"/>
      <species boundaryCondition="false" constant="false" hasOnlySubstanceUnits="false" id="M_C14803_p" name="1-Nitro-7-hydroxy-8-glutathionyl-7,8-dihydronaphthalene" compartment="peroxisome"/>
      <species boundaryCondition="false" constant="false" hasOnlySubstanceUnits="false" id="M_C14804_c" name="1-Nitro-7-glutathionyl-8-hydroxy-7,8-dihydronaphthalene" compartment="cytosol"/>
      <species boundaryCondition="false" constant="false" hasOnlySubstanceUnits="false" id="M_C14804_r" name="1-Nitro-7-glutathionyl-8-hydroxy-7,8-dihydronaphthalene" compartment="endoplasmicreticulum"/>
      <species boundaryCondition="false" constant="false" hasOnlySubstanceUnits="false" id="M_C14804_p" name="1-Nitro-7-glutathionyl-8-hydroxy-7,8-dihydronaphthalene" compartment="peroxisome"/>
      <species boundaryCondition="false" constant="false" hasOnlySubstanceUnits="false" id="M_C14805_c" name="1-Nitro-5-hydroxy-6-glutathionyl-5,6-dihydronaphthalene" compartment="cytosol"/>
      <species boundaryCondition="false" constant="false" hasOnlySubstanceUnits="false" id="M_C14805_r" name="1-Nitro-5-hydroxy-6-glutathionyl-5,6-dihydronaphthalene" compartment="endoplasmicreticulum"/>
      <species boundaryCondition="false" constant="false" hasOnlySubstanceUnits="false" id="M_C14805_p" name="1-Nitro-5-hydroxy-6-glutathionyl-5,6-dihydronaphthalene" compartment="peroxisome"/>
      <species boundaryCondition="false" constant="false" hasOnlySubstanceUnits="false" id="M_C14806_c" name="1-Nitro-5-glutathionyl-6-hydroxy-5,6-dihydronaphthalene" compartment="cytosol"/>
      <species boundaryCondition="false" constant="false" hasOnlySubstanceUnits="false" id="M_C14806_r" name="1-Nitro-5-glutathionyl-6-hydroxy-5,6-dihydronaphthalene" compartment="endoplasmicreticulum"/>
      <species boundaryCondition="false" constant="false" hasOnlySubstanceUnits="false" id="M_C14806_p" name="1-Nitro-5-glutathionyl-6-hydroxy-5,6-dihydronaphthalene" compartment="peroxisome"/>
      <species boundaryCondition="false" constant="false" hasOnlySubstanceUnits="false" id="M_C14813_r" name="11H-14,15-EETA" compartment="endoplasmicreticulum"/>
      <species boundaryCondition="false" constant="false" hasOnlySubstanceUnits="false" id="M_C14813_c" name="11H-14,15-EETA" compartment="cytosol"/>
      <species boundaryCondition="false" constant="false" hasOnlySubstanceUnits="false" id="M_C14814_r" name="11,14,15-THETA" compartment="endoplasmicreticulum"/>
      <species boundaryCondition="false" constant="false" hasOnlySubstanceUnits="false" id="M_C14814_c" name="11,14,15-THETA" compartment="cytosol"/>
      <species boundaryCondition="false" constant="false" hasOnlySubstanceUnits="false" id="M_fe2_c" name="Fe2+" compartment="cytosol"/>
      <species boundaryCondition="false" constant="false" hasOnlySubstanceUnits="false" id="M_fe2_e" name="Fe2+" compartment="extracellular"/>
      <species boundaryCondition="false" constant="false" hasOnlySubstanceUnits="false" id="M_fe2_m" name="Fe2+" compartment="mitochondria"/>
      <species boundaryCondition="false" constant="false" hasOnlySubstanceUnits="false" id="M_fe3_c" name="Fe3+" compartment="cytosol"/>
      <species boundaryCondition="false" constant="false" hasOnlySubstanceUnits="false" id="M_fe3_r" name="Fe3+" compartment="endoplasmicreticulum"/>
      <species boundaryCondition="false" constant="false" hasOnlySubstanceUnits="false" id="M_fe3_e" name="Fe3+" compartment="extracellular"/>
      <species boundaryCondition="false" constant="false" hasOnlySubstanceUnits="false" id="M_C14825_mem" name="9(10)-EpOME" compartment="membrane"/>
      <species boundaryCondition="false" constant="false" hasOnlySubstanceUnits="false" id="M_C14826_mem" name="12(13)-EpOME" compartment="membrane"/>
      <species boundaryCondition="false" constant="false" hasOnlySubstanceUnits="false" id="M_C14839_c" name="Bromobenzene-3,4-oxide" compartment="cytosol"/>
      <species boundaryCondition="false" constant="false" hasOnlySubstanceUnits="false" id="M_C14839_r" name="Bromobenzene-3,4-oxide" compartment="endoplasmicreticulum"/>
      <species boundaryCondition="false" constant="false" hasOnlySubstanceUnits="false" id="M_C14839_p" name="Bromobenzene-3,4-oxide" compartment="peroxisome"/>
      <species boundaryCondition="false" constant="false" hasOnlySubstanceUnits="false" id="M_C14840_c" name="Bromobenzene-2,3-oxide" compartment="cytosol"/>
      <species boundaryCondition="false" constant="false" hasOnlySubstanceUnits="false" id="M_C14840_r" name="Bromobenzene-2,3-oxide" compartment="endoplasmicreticulum"/>
      <species boundaryCondition="false" constant="false" hasOnlySubstanceUnits="false" id="M_C14840_p" name="Bromobenzene-2,3-oxide" compartment="peroxisome"/>
      <species boundaryCondition="false" constant="false" hasOnlySubstanceUnits="false" id="M_C14842_r" name="Bromobenzene-2,3-dihydrodiol" compartment="endoplasmicreticulum"/>
      <species boundaryCondition="false" constant="false" hasOnlySubstanceUnits="false" id="M_C14844_r" name="Bromobenzene-3,4-dihydrodiol" compartment="endoplasmicreticulum"/>
      <species boundaryCondition="false" constant="false" hasOnlySubstanceUnits="false" id="M_C14847_c" name="3,4-Dihydro-3-hydroxy-4-S-glutathionyl bromobenzene" compartment="cytosol"/>
      <species boundaryCondition="false" constant="false" hasOnlySubstanceUnits="false" id="M_C14847_r" name="3,4-Dihydro-3-hydroxy-4-S-glutathionyl bromobenzene" compartment="endoplasmicreticulum"/>
      <species boundaryCondition="false" constant="false" hasOnlySubstanceUnits="false" id="M_C14847_p" name="3,4-Dihydro-3-hydroxy-4-S-glutathionyl bromobenzene" compartment="peroxisome"/>
      <species boundaryCondition="false" constant="false" hasOnlySubstanceUnits="false" id="M_C14848_c" name="2,3-Dihydro-2-S-glutathionyl-3-hydroxy bromobenzene" compartment="cytosol"/>
      <species boundaryCondition="false" constant="false" hasOnlySubstanceUnits="false" id="M_C14848_r" name="2,3-Dihydro-2-S-glutathionyl-3-hydroxy bromobenzene" compartment="endoplasmicreticulum"/>
      <species boundaryCondition="false" constant="false" hasOnlySubstanceUnits="false" id="M_C14848_p" name="2,3-Dihydro-2-S-glutathionyl-3-hydroxy bromobenzene" compartment="peroxisome"/>
      <species boundaryCondition="false" constant="false" hasOnlySubstanceUnits="false" id="M_C14849_mem" name="Benzo[a]pyrene-9,10-oxide" compartment="membrane"/>
      <species boundaryCondition="false" constant="false" hasOnlySubstanceUnits="false" id="M_C14850_mem" name="Benzo[a]pyrene-7,8-oxide" compartment="membrane"/>
      <species boundaryCondition="false" constant="false" hasOnlySubstanceUnits="false" id="M_C14851_mem" name="Benzo[a]pyrene-4,5-oxide" compartment="membrane"/>
      <species boundaryCondition="false" constant="false" hasOnlySubstanceUnits="false" id="M_C14852_c" name="Benzo[a]pyrene-7,8-diol" compartment="cytosol"/>
      <species boundaryCondition="false" constant="false" hasOnlySubstanceUnits="false" id="M_C14852_r" name="Benzo[a]pyrene-7,8-diol" compartment="endoplasmicreticulum"/>
      <species boundaryCondition="false" constant="false" hasOnlySubstanceUnits="false" id="M_C14852_p" name="Benzo[a]pyrene-7,8-diol" compartment="peroxisome"/>
      <species boundaryCondition="false" constant="false" hasOnlySubstanceUnits="false" id="M_C14853_mem" name="Benzo[a]pyrene-7,8-dihydrodiol-9,10-oxide" compartment="membrane"/>
      <species boundaryCondition="false" constant="false" hasOnlySubstanceUnits="false" id="M_C14854_mem" name="9-Hydroxybenzo[a]pyrene-4,5-oxide" compartment="membrane"/>
      <species boundaryCondition="false" constant="false" hasOnlySubstanceUnits="false" id="M_C14855_c" name="4,5-Dihydro-4-hydroxy-5-S-glutathionyl-benzo[a]pyrene" compartment="cytosol"/>
      <species boundaryCondition="false" constant="false" hasOnlySubstanceUnits="false" id="M_C14855_r" name="4,5-Dihydro-4-hydroxy-5-S-glutathionyl-benzo[a]pyrene" compartment="endoplasmicreticulum"/>
      <species boundaryCondition="false" constant="false" hasOnlySubstanceUnits="false" id="M_C14855_p" name="4,5-Dihydro-4-hydroxy-5-S-glutathionyl-benzo[a]pyrene" compartment="peroxisome"/>
      <species boundaryCondition="false" constant="false" hasOnlySubstanceUnits="false" id="M_C14856_c" name="7,8-Dihydro-7-hydroxy-8-S-glutathionyl-benzo[a]pyrene" compartment="cytosol"/>
      <species boundaryCondition="false" constant="false" hasOnlySubstanceUnits="false" id="M_C14856_r" name="7,8-Dihydro-7-hydroxy-8-S-glutathionyl-benzo[a]pyrene" compartment="endoplasmicreticulum"/>
      <species boundaryCondition="false" constant="false" hasOnlySubstanceUnits="false" id="M_C14856_p" name="7,8-Dihydro-7-hydroxy-8-S-glutathionyl-benzo[a]pyrene" compartment="peroxisome"/>
      <species boundaryCondition="false" constant="false" hasOnlySubstanceUnits="false" id="M_C14857_c" name="2,2-Dichlorooxirane" compartment="cytosol"/>
      <species boundaryCondition="false" constant="false" hasOnlySubstanceUnits="false" id="M_C14857_r" name="2,2-Dichlorooxirane" compartment="endoplasmicreticulum"/>
      <species boundaryCondition="false" constant="false" hasOnlySubstanceUnits="false" id="M_C14857_p" name="2,2-Dichlorooxirane" compartment="peroxisome"/>
      <species boundaryCondition="false" constant="false" hasOnlySubstanceUnits="false" id="M_C14858_c" name="2,2-Dichloroacetaldehyde" compartment="cytosol"/>
      <species boundaryCondition="false" constant="false" hasOnlySubstanceUnits="false" id="M_C14858_r" name="2,2-Dichloroacetaldehyde" compartment="endoplasmicreticulum"/>
      <species boundaryCondition="false" constant="false" hasOnlySubstanceUnits="false" id="M_C14858_p" name="2,2-Dichloroacetaldehyde" compartment="peroxisome"/>
      <species boundaryCondition="false" constant="false" hasOnlySubstanceUnits="false" id="M_C14859_c" name="Chloroacetyl chloride" compartment="cytosol"/>
      <species boundaryCondition="false" constant="false" hasOnlySubstanceUnits="false" id="M_C14859_r" name="Chloroacetyl chloride" compartment="endoplasmicreticulum"/>
      <species boundaryCondition="false" constant="false" hasOnlySubstanceUnits="false" id="M_C14859_p" name="Chloroacetyl chloride" compartment="peroxisome"/>
      <species boundaryCondition="false" constant="false" hasOnlySubstanceUnits="false" id="M_C14861_c" name="S-(2,2-Dichloro-1-hydroxy)ethyl glutathione" compartment="cytosol"/>
      <species boundaryCondition="false" constant="false" hasOnlySubstanceUnits="false" id="M_C14861_r" name="S-(2,2-Dichloro-1-hydroxy)ethyl glutathione" compartment="endoplasmicreticulum"/>
      <species boundaryCondition="false" constant="false" hasOnlySubstanceUnits="false" id="M_C14861_p" name="S-(2,2-Dichloro-1-hydroxy)ethyl glutathione" compartment="peroxisome"/>
      <species boundaryCondition="false" constant="false" hasOnlySubstanceUnits="false" id="M_C14863_c" name="2-(S-Glutathionyl)acetyl glutathione" compartment="cytosol"/>
      <species boundaryCondition="false" constant="false" hasOnlySubstanceUnits="false" id="M_C14863_r" name="2-(S-Glutathionyl)acetyl glutathione" compartment="endoplasmicreticulum"/>
      <species boundaryCondition="false" constant="false" hasOnlySubstanceUnits="false" id="M_C14863_p" name="2-(S-Glutathionyl)acetyl glutathione" compartment="peroxisome"/>
      <species boundaryCondition="false" constant="false" hasOnlySubstanceUnits="false" id="M_C14864_c" name="S-(2-Chloroacetyl)glutathione" compartment="cytosol"/>
      <species boundaryCondition="false" constant="false" hasOnlySubstanceUnits="false" id="M_C14864_r" name="S-(2-Chloroacetyl)glutathione" compartment="endoplasmicreticulum"/>
      <species boundaryCondition="false" constant="false" hasOnlySubstanceUnits="false" id="M_C14864_p" name="S-(2-Chloroacetyl)glutathione" compartment="peroxisome"/>
      <species boundaryCondition="false" constant="false" hasOnlySubstanceUnits="false" id="M_C14865_c" name="2-(S-Glutathionyl)acetyl chloride" compartment="cytosol"/>
      <species boundaryCondition="false" constant="false" hasOnlySubstanceUnits="false" id="M_C14865_r" name="2-(S-Glutathionyl)acetyl chloride" compartment="endoplasmicreticulum"/>
      <species boundaryCondition="false" constant="false" hasOnlySubstanceUnits="false" id="M_C14865_p" name="2-(S-Glutathionyl)acetyl chloride" compartment="peroxisome"/>
      <species boundaryCondition="false" constant="false" hasOnlySubstanceUnits="false" id="M_C14868_c" name="DCVG" compartment="cytosol"/>
      <species boundaryCondition="false" constant="false" hasOnlySubstanceUnits="false" id="M_C14868_r" name="DCVG" compartment="endoplasmicreticulum"/>
      <species boundaryCondition="false" constant="false" hasOnlySubstanceUnits="false" id="M_C14868_p" name="DCVG" compartment="peroxisome"/>
      <species boundaryCondition="false" constant="false" hasOnlySubstanceUnits="false" id="M_C14869_r" name="Urochloralic acid" compartment="endoplasmicreticulum"/>
      <species boundaryCondition="false" constant="false" hasOnlySubstanceUnits="false" id="M_C14870_c" name="2-Bromoacetaldehyde" compartment="cytosol"/>
      <species boundaryCondition="false" constant="false" hasOnlySubstanceUnits="false" id="M_C14870_r" name="2-Bromoacetaldehyde" compartment="endoplasmicreticulum"/>
      <species boundaryCondition="false" constant="false" hasOnlySubstanceUnits="false" id="M_C14870_p" name="2-Bromoacetaldehyde" compartment="peroxisome"/>
      <species boundaryCondition="false" constant="false" hasOnlySubstanceUnits="false" id="M_C14871_c" name="S-(Formylmethyl)glutathione" compartment="cytosol"/>
      <species boundaryCondition="false" constant="false" hasOnlySubstanceUnits="false" id="M_C14871_r" name="S-(Formylmethyl)glutathione" compartment="endoplasmicreticulum"/>
      <species boundaryCondition="false" constant="false" hasOnlySubstanceUnits="false" id="M_C14871_p" name="S-(Formylmethyl)glutathione" compartment="peroxisome"/>
      <species boundaryCondition="false" constant="false" hasOnlySubstanceUnits="false" id="M_C14874_c" name="Glutathione episulfonium ion" compartment="cytosol"/>
      <species boundaryCondition="false" constant="false" hasOnlySubstanceUnits="false" id="M_C14874_r" name="Glutathione episulfonium ion" compartment="endoplasmicreticulum"/>
      <species boundaryCondition="false" constant="false" hasOnlySubstanceUnits="false" id="M_C14874_p" name="Glutathione episulfonium ion" compartment="peroxisome"/>
      <species boundaryCondition="false" constant="false" hasOnlySubstanceUnits="false" id="M_dhretinol_c" name="All-trans-13,14-Dihydroretinol" compartment="cytosol"/>
      <species boundaryCondition="false" constant="false" hasOnlySubstanceUnits="false" id="M_C15493_c" name="9-cis-Retinoic acid" compartment="cytosol"/>
      <species boundaryCondition="false" constant="false" hasOnlySubstanceUnits="false" id="M_C15498_c" name="ROOH" compartment="cytosol"/>
      <species boundaryCondition="false" constant="false" hasOnlySubstanceUnits="false" id="M_C15498_m" name="ROOH" compartment="mitochondria"/>
      <species boundaryCondition="false" constant="false" hasOnlySubstanceUnits="false" id="M_C15498_p" name="ROOH" compartment="peroxisome"/>
      <species boundaryCondition="false" constant="false" hasOnlySubstanceUnits="false" id="M_xoltri24_mem" name="Xoltri24 c" compartment="membrane"/>
      <species boundaryCondition="false" constant="false" hasOnlySubstanceUnits="false" id="M_xol25oh_mem" name="Xol25oh r" compartment="membrane"/>
      <species boundaryCondition="false" constant="false" hasOnlySubstanceUnits="false" id="M_xoltri25_mem" name="Xoltri25 c" compartment="membrane"/>
      <species boundaryCondition="false" constant="false" hasOnlySubstanceUnits="false" id="M_C15602_i" name="Quinone" compartment="mitochondrialintermembranespace"/>
      <species boundaryCondition="false" constant="false" hasOnlySubstanceUnits="false" id="M_hqn_i" name="Hydroquinone" compartment="mitochondrialintermembranespace"/>
      <species boundaryCondition="false" constant="false" hasOnlySubstanceUnits="false" id="M_dhmtp_c" name="1,2-Dihydroxy-5-(methylthio)pent-1-en-3-one" compartment="cytosol"/>
      <species boundaryCondition="false" constant="false" hasOnlySubstanceUnits="false" id="M_xol27oh_mem" name="Xol27oh m" compartment="membrane"/>
      <species boundaryCondition="false" constant="false" hasOnlySubstanceUnits="false" id="M_xol27oh_mim" name="Xol27oh m" compartment="mitochondrialinnermembrane"/>
      <species boundaryCondition="false" constant="false" hasOnlySubstanceUnits="false" id="M_cholcoar_p" name="(25R)-3alpha,7alpha,12alpha-Trihydroxy-5beta-cholestan-26-oyl-CoA" compartment="peroxisome"/>
      <species boundaryCondition="false" constant="false" hasOnlySubstanceUnits="false" id="M_C15645_mem" name="1-(1-Alkenyl)-sn-glycerol" compartment="membrane"/>
      <species boundaryCondition="false" constant="false" hasOnlySubstanceUnits="false" id="M_C15646_mem" name="1-(1-Alkenyl)-sn-glycero-3-phosphate" compartment="membrane"/>
      <species boundaryCondition="false" constant="false" hasOnlySubstanceUnits="false" id="M_C15647_mem" name="2-Acyl-1-(1-alkenyl)-sn-glycero-3-phosphate" compartment="membrane"/>
      <species boundaryCondition="false" constant="false" hasOnlySubstanceUnits="false" id="M_dkmpp_c" name="2,3-Diketo-5-methylthiopentyl-1-phosphate" compartment="cytosol"/>
      <species boundaryCondition="false" constant="false" hasOnlySubstanceUnits="false" id="M_C15656_r" name="alpha-N-Acetyl-D-glucosaminyl-(1-&gt;4)-beta-D-glucuronosyl-(1-&gt;3)-beta-D-galactosyl-(1-&gt;3)-beta-D-galactosyl-(1-&gt;4)-beta-D-xylosylproteoglycan" compartment="endoplasmicreticulum"/>
      <species boundaryCondition="false" constant="false" hasOnlySubstanceUnits="false" id="M_hemeA_mem" name="Heme A" compartment="membrane"/>
      <species boundaryCondition="false" constant="false" hasOnlySubstanceUnits="false" id="M_hemeO_mem" name="Heme O" compartment="membrane"/>
      <species boundaryCondition="false" constant="false" hasOnlySubstanceUnits="false" id="M_mfecostrl_mem" name="4alpha-Methylfecosterol" compartment="membrane"/>
      <species boundaryCondition="false" constant="false" hasOnlySubstanceUnits="false" id="M_epist_mem" name="Episterol C28H46O" compartment="membrane"/>
      <species boundaryCondition="false" constant="false" hasOnlySubstanceUnits="false" id="M_C15780_mem" name="5-Dehydroepisterol" compartment="membrane"/>
      <species boundaryCondition="false" constant="false" hasOnlySubstanceUnits="false" id="M_C15781_mem" name="24-Methylenecholesterol" compartment="membrane"/>
      <species boundaryCondition="false" constant="false" hasOnlySubstanceUnits="false" id="M_C15782_mem" name="delta7-Avenasterol" compartment="membrane"/>
      <species boundaryCondition="false" constant="false" hasOnlySubstanceUnits="false" id="M_C15783_mem" name="5-Dehydroavenasterol" compartment="membrane"/>
      <species boundaryCondition="false" constant="false" hasOnlySubstanceUnits="false" id="M_C15804_c" name="p-Hydroxyphenyl lignin" compartment="cytosol"/>
      <species boundaryCondition="false" constant="false" hasOnlySubstanceUnits="false" id="M_C15805_c" name="Guaiacyl lignin" compartment="cytosol"/>
      <species boundaryCondition="false" constant="false" hasOnlySubstanceUnits="false" id="M_C15806_c" name="Syringyl lignin" compartment="cytosol"/>
      <species boundaryCondition="false" constant="false" hasOnlySubstanceUnits="false" id="M_4mzym_int1_mem" name="4alpha-Methylzymosterol-4-carboxylate" compartment="membrane"/>
      <species boundaryCondition="false" constant="false" hasOnlySubstanceUnits="false" id="M_C15811_c" name="[Enzyme]-cysteine" compartment="cytosol"/>
      <species boundaryCondition="false" constant="false" hasOnlySubstanceUnits="false" id="M_C15811_m" name="[Enzyme]-cysteine" compartment="mitochondria"/>
      <species boundaryCondition="false" constant="false" hasOnlySubstanceUnits="false" id="M_C15811_n" name="[Enzyme]-cysteine" compartment="nucleus"/>
      <species boundaryCondition="false" constant="false" hasOnlySubstanceUnits="false" id="M_C15812_c" name="[Enzyme]-S-sulfanylcysteine" compartment="cytosol"/>
      <species boundaryCondition="false" constant="false" hasOnlySubstanceUnits="false" id="M_C15812_m" name="[Enzyme]-S-sulfanylcysteine" compartment="mitochondria"/>
      <species boundaryCondition="false" constant="false" hasOnlySubstanceUnits="false" id="M_C15812_n" name="[Enzyme]-S-sulfanylcysteine" compartment="nucleus"/>
      <species boundaryCondition="false" constant="false" hasOnlySubstanceUnits="false" id="M_4mzym_int2_mem" name="4 Methylzymosterol intermediate 2 C28H44O" compartment="membrane"/>
      <species boundaryCondition="false" constant="false" hasOnlySubstanceUnits="false" id="M_C15915_mem" name="4,4-Dimethyl-5alpha-cholesta-8-en-3beta-ol" compartment="membrane"/>
      <species boundaryCondition="false" constant="false" hasOnlySubstanceUnits="false" id="M_lpam_m" name="Lipoamide-E" compartment="mitochondria"/>
      <species boundaryCondition="false" constant="false" hasOnlySubstanceUnits="false" id="M_dhlam_m" name="Dihydrolipoamide-E" compartment="mitochondria"/>
      <species boundaryCondition="false" constant="false" hasOnlySubstanceUnits="false" id="M_3m1hbtpp_m" name="3-Methyl-1-hydroxybutyl-ThPP" compartment="mitochondria"/>
      <species boundaryCondition="false" constant="false" hasOnlySubstanceUnits="false" id="M_3mbdhl_m" name="S-(3-Methylbutanoyl)-dihydrolipoamide" compartment="mitochondria"/>
      <species boundaryCondition="false" constant="false" hasOnlySubstanceUnits="false" id="M_2m1hptpp_m" name="2-Methyl-1-hydroxypropyl-ThPP" compartment="mitochondria"/>
      <species boundaryCondition="false" constant="false" hasOnlySubstanceUnits="false" id="M_2mpdhl_m" name="S-(2-Methylpropanoyl)-dihydrolipoamide-E" compartment="mitochondria"/>
      <species boundaryCondition="false" constant="false" hasOnlySubstanceUnits="false" id="M_2m1hbtpp_m" name="2-Methyl-1-hydroxybutyl-ThPP" compartment="mitochondria"/>
      <species boundaryCondition="false" constant="false" hasOnlySubstanceUnits="false" id="M_2mbdhl_m" name="S-(2-Methylbutanoyl)-dihydrolipoamide-E" compartment="mitochondria"/>
      <species boundaryCondition="false" constant="false" hasOnlySubstanceUnits="false" id="M_2mbcoa_m" name="2-Methylbutanoyl-CoA" compartment="mitochondria"/>
      <species boundaryCondition="false" constant="false" hasOnlySubstanceUnits="false" id="M_lnlncacoa_mem" name="Lnlncacoa c" compartment="membrane"/>
      <species boundaryCondition="false" constant="false" hasOnlySubstanceUnits="false" id="M_strdnccoa_mem" name="Strdnccoa c" compartment="membrane"/>
      <species boundaryCondition="false" constant="false" hasOnlySubstanceUnits="false" id="M_tmndnccoa_c" name="Tmndnccoa c" compartment="cytosol"/>
      <species boundaryCondition="false" constant="false" hasOnlySubstanceUnits="false" id="M_tmndnccoa_n" name="Tmndnccoa c" compartment="nucleus"/>
      <species boundaryCondition="false" constant="false" hasOnlySubstanceUnits="false" id="M_tethex3coa_p" name="Tethex3coa c" compartment="peroxisome"/>
      <species boundaryCondition="false" constant="false" hasOnlySubstanceUnits="false" id="M_c226coa_mem" name="C226coa c" compartment="membrane"/>
      <species boundaryCondition="false" constant="false" hasOnlySubstanceUnits="false" id="M_c226coa_mim" name="C226coa c" compartment="mitochondrialinnermembrane"/>
      <species boundaryCondition="false" constant="false" hasOnlySubstanceUnits="false" id="M_tetpent6coa_p" name="Tetpent6coa c" compartment="peroxisome"/>
      <species boundaryCondition="false" constant="false" hasOnlySubstanceUnits="false" id="M_dcsptn1coa_m" name="Dcsptn1coa c" compartment="mitochondria"/>
      <species boundaryCondition="false" constant="false" hasOnlySubstanceUnits="false" id="M_dcsptn1coa_p" name="Dcsptn1coa c" compartment="peroxisome"/>
      <species boundaryCondition="false" constant="false" hasOnlySubstanceUnits="false" id="M_3ohodcoa_mem" name="3-Oxooctadecanoyl-CoA" compartment="membrane"/>
      <species boundaryCondition="false" constant="false" hasOnlySubstanceUnits="false" id="M_3hodcoa_mem" name="(S)-3-Hydroxyoctadecanoyl-CoA" compartment="membrane"/>
      <species boundaryCondition="false" constant="false" hasOnlySubstanceUnits="false" id="M_od2coa_mem" name="Trans-Octadec-2-enoyl-CoA" compartment="membrane"/>
      <species boundaryCondition="false" constant="false" hasOnlySubstanceUnits="false" id="M_3ooctdACP_mem" name="3-Oxooctadecanoyl-[ac]" compartment="membrane"/>
      <species boundaryCondition="false" constant="false" hasOnlySubstanceUnits="false" id="M_3ooctdACP_mim" name="3-Oxooctadecanoyl-[ac]" compartment="mitochondrialinnermembrane"/>
      <species boundaryCondition="false" constant="false" hasOnlySubstanceUnits="false" id="M_3hoctaACP_mem" name="(R)-3-Hydroxyoctadecanoyl-[acyl-carrier protein]" compartment="membrane"/>
      <species boundaryCondition="false" constant="false" hasOnlySubstanceUnits="false" id="M_toctd2eACP_mem" name="(2E)-Octadecenoyl-[acp]" compartment="membrane"/>
      <species boundaryCondition="false" constant="false" hasOnlySubstanceUnits="false" id="M_C16236_m" name="Protein N6-(octanoyl)lysine" compartment="mitochondria"/>
      <species boundaryCondition="false" constant="false" hasOnlySubstanceUnits="false" id="M_C16237_m" name="Protein N6-(lipoyl)lysine" compartment="mitochondria"/>
      <species boundaryCondition="false" constant="false" hasOnlySubstanceUnits="false" id="M_lipoamp_m" name="Lipoyl-AMP" compartment="mitochondria"/>
      <species boundaryCondition="false" constant="false" hasOnlySubstanceUnits="false" id="M_C16239_mem" name="Lipoyl-ACP" compartment="membrane"/>
      <species boundaryCondition="false" constant="false" hasOnlySubstanceUnits="false" id="M_C16239_mim" name="Lipoyl-ACP" compartment="mitochondrialinnermembrane"/>
      <species boundaryCondition="false" constant="false" hasOnlySubstanceUnits="false" id="M_apo_m" name="Apoprotein" compartment="mitochondria"/>
      <species boundaryCondition="false" constant="false" hasOnlySubstanceUnits="false" id="M_C16254_m" name="S-Succinyldihydrolipoamide-E" compartment="mitochondria"/>
      <species boundaryCondition="false" constant="false" hasOnlySubstanceUnits="false" id="M_C16255_m" name="S-Acetyldihydrolipoamide-E" compartment="mitochondria"/>
      <species boundaryCondition="false" constant="false" hasOnlySubstanceUnits="false" id="M_acgals_e" name="N-Acetylgalactosamine 4-sulfate" compartment="extracellular"/>
      <species boundaryCondition="false" constant="false" hasOnlySubstanceUnits="false" id="M_strdnc_mem" name="Stearidonic acid" compartment="membrane"/>
      <species boundaryCondition="false" constant="false" hasOnlySubstanceUnits="false" id="M_C16327_p" name="OPC8-CoA" compartment="peroxisome"/>
      <species boundaryCondition="false" constant="false" hasOnlySubstanceUnits="false" id="M_C16328_p" name="trans-2-Enoyl-OPC8-CoA" compartment="peroxisome"/>
      <species boundaryCondition="false" constant="false" hasOnlySubstanceUnits="false" id="M_C16331_p" name="OPC6-CoA" compartment="peroxisome"/>
      <species boundaryCondition="false" constant="false" hasOnlySubstanceUnits="false" id="M_C16332_p" name="trans-2-Enoyl-OPC6-CoA" compartment="peroxisome"/>
      <species boundaryCondition="false" constant="false" hasOnlySubstanceUnits="false" id="M_C16335_p" name="OPC4-CoA" compartment="peroxisome"/>
      <species boundaryCondition="false" constant="false" hasOnlySubstanceUnits="false" id="M_C16336_p" name="trans-2-Enoyl-OPC4-CoA" compartment="peroxisome"/>
      <species boundaryCondition="false" constant="false" hasOnlySubstanceUnits="false" id="M_C16348_c" name="cis-3-Chloro-2-propenal" compartment="cytosol"/>
      <species boundaryCondition="false" constant="false" hasOnlySubstanceUnits="false" id="M_C16348_r" name="cis-3-Chloro-2-propenal" compartment="endoplasmicreticulum"/>
      <species boundaryCondition="false" constant="false" hasOnlySubstanceUnits="false" id="M_C16348_m" name="cis-3-Chloro-2-propenal" compartment="mitochondria"/>
      <species boundaryCondition="false" constant="false" hasOnlySubstanceUnits="false" id="M_C16348_p" name="cis-3-Chloro-2-propenal" compartment="peroxisome"/>
      <species boundaryCondition="false" constant="false" hasOnlySubstanceUnits="false" id="M_C16353_p" name="7-Methylxanthine" compartment="peroxisome"/>
      <species boundaryCondition="false" constant="false" hasOnlySubstanceUnits="false" id="M_C16355_p" name="7-Methyluric acid" compartment="peroxisome"/>
      <species boundaryCondition="false" constant="false" hasOnlySubstanceUnits="false" id="M_C16356_c" name="1,7-Dimethyluric acid" compartment="cytosol"/>
      <species boundaryCondition="false" constant="false" hasOnlySubstanceUnits="false" id="M_C16356_r" name="1,7-Dimethyluric acid" compartment="endoplasmicreticulum"/>
      <species boundaryCondition="false" constant="false" hasOnlySubstanceUnits="false" id="M_C16356_p" name="1,7-Dimethyluric acid" compartment="peroxisome"/>
      <species boundaryCondition="false" constant="false" hasOnlySubstanceUnits="false" id="M_C16358_p" name="1-Methylxanthine" compartment="peroxisome"/>
      <species boundaryCondition="false" constant="false" hasOnlySubstanceUnits="false" id="M_C16359_p" name="1-Methyluric acid" compartment="peroxisome"/>
      <species boundaryCondition="false" constant="false" hasOnlySubstanceUnits="false" id="M_C16360_p" name="3,7-Dimethyluric acid" compartment="peroxisome"/>
[truncated: 5,115,793 more chars]
